# Supplementary material for: The Escherichia coli MFS-type transporter genes yhjE, ydiM, and yfcJ are required to produce an active bo3 quinol oxidase
Source: PLoS One. 2023 Oct 20;18(10):e0293015. doi: 10.1371/journal.pone.0293015 (PMC10588857; doi:10.1371/journal.pone.0293015)
Supplement: S1 Dataset — (XLSX) [file pone.0293015.s007.xlsx]

## Sheet: YdiM_SSN
shared name	List of IDs in Rep Node	name	Organism	Species	Genus	Order	Phylum	Class	Family	Kingdom	Superkingdom	Gene Name	GO Term	Description	EC	HMP Body Site	HMP Oxygen	InterPro (Domain)	InterPro (Family)	InterPro (Homologous Superfamily)	InterPro (Other)	KEGG ID	NCBI IDs	Number of IDs in Rep Node	P01 gDNA	PATRIC ID	PDB	PFAM	Rhea	selected	Sequence Length	Sequence Source	Sequence Status	Shikimate pathway neighbors	STRING ID	SwissProt Description	Taxonomy ID	UniProt Annotation Status
A0A377A2N7	A0A377A2N7	A0A377A2N7	Escherichia coli.	Escherichia coli	Escherichia	Enterobacterales	Proteobacteria	Gammaproteobacteria	Enterobacteriaceae	NA-Bacteria	Bacteria	NCTC8179_03806	None		None	Airways|Skin|Gastrointestinal tract|Not Specified|Urogenital tract	Facultative,Not Specified	None	None	IPR036259	None	None	EMBL-CDS:STK89688.1	1	FALSE	None	None	None	None	FALSE	80	BLASTHIT	complete	yes	None	NA	562	TrEMBL
A0A376DK34	A0A376DK34	A0A376DK34	Escherichia coli.	Escherichia coli	Escherichia	Enterobacterales	Proteobacteria	Gammaproteobacteria	Enterobacteriaceae	NA-Bacteria	Bacteria	NCTC10767_05585	0022857 transmembrane transporter activity	None	None	Airways|Skin|Gastrointestinal tract|Not Specified|Urogenital tract	Facultative,Not Specified	IPR020846	IPR005828	IPR036259	IPR005829	None	EMBL-CDS:STC90708.1	1	FALSE	None	None	PF00083	None	FALSE	93	BLASTHIT	complete	yes	None	NA	562	TrEMBL
A0A5Z9CRX0	A0A5Z9CRX0	A0A5Z9CRX0	Salmonella enterica subsp. enterica serovar Schwarzengrund.	Salmonella enterica subsp. enterica serovar Schwar	Salmonella	Enterobacterales	Proteobacteria	Gammaproteobacteria	Enterobacteriaceae	NA-Bacteria	Bacteria	DQY17_05865	0022857 transmembrane transporter activity	None	None	Not Specified	Facultative	IPR020846	IPR011701	IPR036259	IPR005829	None	EMBL-CDS:ECT0471243.1	1	FALSE	None	None	PF07690	None	FALSE	95	BLASTHIT	fragment		None	NA	340190	TrEMBL
A0A564UQC0	A0A564UQC0	A0A564UQC0	Escherichia fergusonii.	Escherichia fergusonii	Escherichia	Enterobacterales	Proteobacteria	Gammaproteobacteria	Enterobacteriaceae	NA-Bacteria	Bacteria	EFSS39_00501	0022857 transmembrane transporter activity	None	None	None	None	IPR020846	IPR005828	IPR036259	IPR005829	None	EMBL-CDS:VUX21619.1	1	FALSE	None	None	PF00083	None	FALSE	95	BLASTHIT	complete		None	NA	564	TrEMBL
A0A6W0M925	A0A6W0M925	A0A6W0M925	Salmonella enterica subsp. enterica serovar Duisburg.	Salmonella enterica subsp. enterica serovar Duisbu	Salmonella	Enterobacterales	Proteobacteria	Gammaproteobacteria	Enterobacteriaceae	NA-Bacteria	Bacteria	GDM47_23460	0022857 transmembrane transporter activity	None	None	None	None	IPR020846	None	IPR036259	None	None	EMBL-CDS:HAA1082589.1	1	FALSE	None	None	None	None	FALSE	106	BLASTHIT	fragment		None	NA	174641	TrEMBL
A0A8H9DGD9	A0A8H9DGD9	A0A8H9DGD9	Shigella flexneri.	Shigella flexneri	Shigella	Enterobacterales	Proteobacteria	Gammaproteobacteria	Enterobacteriaceae	NA-Bacteria	Bacteria	C0786_004378	0022857 transmembrane transporter activity	None	None	None	None	IPR020846	None	IPR036259	None	None	EMBL-CDS:EFY4994025.1	1	FALSE	None	None	None	None	FALSE	107	BLASTHIT	complete	yes	None	NA	623	TrEMBL
A0A3S4I0V0	A0A3S4I0V0	A0A3S4I0V0	Salmonella enterica I.	Salmonella enterica subsp. enterica	Salmonella	Enterobacterales	Proteobacteria	Gammaproteobacteria	Enterobacteriaceae	NA-Bacteria	Bacteria	NCTC6754_06307	0022857 transmembrane transporter activity	None	None	Not Specified	Facultative	IPR020846	IPR011701	IPR036259	IPR005829	None	EMBL-CDS:VEB60191.1	1	FALSE	None	None	PF07690	None	FALSE	112	BLASTHIT	complete	yes	None	NA	59201	TrEMBL
A0A377A0V5	A0A377A0V5	A0A377A0V5	Escherichia coli.	Escherichia coli	Escherichia	Enterobacterales	Proteobacteria	Gammaproteobacteria	Enterobacteriaceae	NA-Bacteria	Bacteria	NCTC8179_03805	0022857 transmembrane transporter activity	None	None	Airways|Skin|Gastrointestinal tract|Not Specified|Urogenital tract	Facultative,Not Specified	IPR020846	IPR011701	IPR036259	IPR005829	None	EMBL-CDS:STK89682.1	1	FALSE	None	None	PF07690	None	FALSE	118	BLASTHIT	complete	yes	None	NA	562	TrEMBL
A0A376U940	A0A376U940	A0A376U940	Escherichia coli.	Escherichia coli	Escherichia	Enterobacterales	Proteobacteria	Gammaproteobacteria	Enterobacteriaceae	NA-Bacteria	Bacteria	NCTC8622_05014	0022857 transmembrane transporter activity	None	None	Airways|Skin|Gastrointestinal tract|Not Specified|Urogenital tract	Facultative,Not Specified	IPR020846	IPR005828	IPR036259	IPR005829	None	EMBL-CDS:STI85905.1	1	FALSE	None	None	PF00083	None	FALSE	119	BLASTHIT	complete	yes	None	NA	562	TrEMBL
A0A377BAZ3	A0A377BAZ3	A0A377BAZ3	Escherichia coli.	Escherichia coli	Escherichia	Enterobacterales	Proteobacteria	Gammaproteobacteria	Enterobacteriaceae	NA-Bacteria	Bacteria	NCTC9962_04842	0022857 transmembrane transporter activity	None	None	Airways|Skin|Gastrointestinal tract|Not Specified|Urogenital tract	Facultative,Not Specified	IPR020846	None	IPR036259	IPR005829	None	EMBL-CDS:STL56974.1	1	FALSE	None	None	None	None	FALSE	120	BLASTHIT	complete	yes	None	NA	562	TrEMBL
Q32FV2	Q32FV2	Q32FV2	Shigella dysenteriae serotype 1 (strain Sd197)	Shigella dysenteriae Sd197	Shigella	Enterobacterales	Proteobacteria	Gammaproteobacteria	Enterobacteriaceae	NA-Bacteria	Bacteria	SDY_1682	0022857 transmembrane transporter activity	None	None	Not Specified	Facultative	IPR020846	IPR011701	IPR036259	IPR005829	sdy:SDY_1682	GI:81241093|GI:82776945|EMBL-CDS:ABB61803.1|REFSEQ:YP_403294.1	1	FALSE	fig|300267.13.peg.2028	None	PF07690	None	FALSE	126	BLASTHIT	complete		300267.SDY_1682	NA	300267	TrEMBL
A0A658Y699	A0A658Y699	A0A658Y699	Shigella flexneri.	Shigella flexneri	Shigella	Enterobacterales	Proteobacteria	Gammaproteobacteria	Enterobacteriaceae	NA-Bacteria	Bacteria	NCTC8524_02600	0022857 transmembrane transporter activity	None	None	None	None	IPR020846	IPR011701	IPR036259	None	None	EMBL-CDS:SUI74737.1	1	FALSE	None	None	PF07690	None	FALSE	126	BLASTHIT	complete		None	NA	623	TrEMBL
A0A376DL43	A0A376DL43	A0A376DL43	Escherichia coli.	Escherichia coli	Escherichia	Enterobacterales	Proteobacteria	Gammaproteobacteria	Enterobacteriaceae	NA-Bacteria	Bacteria	NCTC10767_05586	0022857 transmembrane transporter activity	None	None	Airways|Skin|Gastrointestinal tract|Not Specified|Urogenital tract	Facultative,Not Specified	IPR020846	IPR011701	IPR036259	None	None	EMBL-CDS:STC90710.1	1	FALSE	None	None	PF07690	None	FALSE	126	BLASTHIT	complete	yes	None	NA	562	TrEMBL
W1XSX0	W1XSX0	W1XSX0	human gut metagenome.	human gut metagenome	NA	NA	NA	NA	NA	NA	NA	Q604_UNBC12240G0001	0022857 transmembrane transporter activity	None	None	Not Specified	Not Specified	IPR020846	IPR011701	IPR036259	IPR005829	None	EMBL-CDS:ETJ33302.1	1	FALSE	None	None	PF07690	None	FALSE	128	BLASTHIT	fragment		None	NA	408170	TrEMBL
A0A2X2IA65	A0A2X2IA65	A0A2X2IA65	Shigella dysenteriae.	Shigella dysenteriae	Shigella	Enterobacterales	Proteobacteria	Gammaproteobacteria	Enterobacteriaceae	NA-Bacteria	Bacteria	None	0022857 transmembrane transporter activity	None	None	None	None	IPR020846	IPR011701	IPR036259	IPR005829	None	EMBL-CDS:SPZ78669.1|EMBL-CDS:SPZ79392.1	1	FALSE	None	None	PF07690	None	FALSE	130	BLASTHIT	complete		None	NA	622	TrEMBL
A0A381GMT8	A0A381GMT8	A0A381GMT8	Citrobacter freundii.	Citrobacter freundii	Citrobacter	Enterobacterales	Proteobacteria	Gammaproteobacteria	Enterobacteriaceae	NA-Bacteria	Bacteria	NCTC6267_03415	0022857 transmembrane transporter activity	None	None	Skin	Facultative	IPR020846	IPR011701	IPR036259	IPR005829	None	EMBL-CDS:SUX74014.1	1	FALSE	None	None	PF07690	None	FALSE	131	BLASTHIT	complete	yes	None	NA	546	TrEMBL
A0A721BHK8	A0A721BHK8	A0A721BHK8	Salmonella enterica	Salmonella enterica	Salmonella	Enterobacterales	Proteobacteria	Gammaproteobacteria	Enterobacteriaceae	NA-Bacteria	Bacteria	G1188_22815	0022857 transmembrane transporter activity	None	None	None	None	IPR020846	IPR011701	IPR036259	IPR005829	None	EMBL-CDS:HAD8242007.1	1	FALSE	None	None	PF07690	None	FALSE	134	BLASTHIT	fragment		None	NA	28901	TrEMBL
A0A6L7A0N9	A0A6L7A0N9	A0A6L7A0N9	Escherichia coli.	Escherichia coli	Escherichia	Enterobacterales	Proteobacteria	Gammaproteobacteria	Enterobacteriaceae	NA-Bacteria	Bacteria	GQM04_28210	0022857 transmembrane transporter activity	None	None	Airways|Skin|Gastrointestinal tract|Not Specified|Urogenital tract	Facultative,Not Specified	IPR020846	IPR011701	IPR036259	None	None	EMBL-CDS:MWL49305.1	1	FALSE	None	None	PF07690	None	FALSE	135	BLASTHIT	fragment		None	NA	562	TrEMBL
A0A5P0JL43	A0A5P0JL43	A0A5P0JL43	Escherichia coli.	Escherichia coli	Escherichia	Enterobacterales	Proteobacteria	Gammaproteobacteria	Enterobacteriaceae	NA-Bacteria	Bacteria	EIZ93_32405	0022857 transmembrane transporter activity	None	None	Airways|Skin|Gastrointestinal tract|Not Specified|Urogenital tract	Facultative,Not Specified	IPR020846	IPR011701	IPR036259	IPR005829	None	EMBL-CDS:MQK28773.1	1	FALSE	None	None	PF07690	None	FALSE	135	BLASTHIT	fragment		None	NA	562	TrEMBL
A0A379WAZ8	A0A379WAZ8	A0A379WAZ8	Salmonella enterica I.	Salmonella enterica subsp. enterica	Salmonella	Enterobacterales	Proteobacteria	Gammaproteobacteria	Enterobacteriaceae	NA-Bacteria	Bacteria	NCTC8258_03676	0022857 transmembrane transporter activity	None	None	Not Specified	Facultative	IPR020846	IPR011701	IPR036259	IPR005829	None	EMBL-CDS:SUH15935.1	1	FALSE	None	None	PF07690	None	FALSE	135	BLASTHIT	complete	yes	None	NA	59201	TrEMBL
A0A376P6Q5	A0A376P6Q5	A0A376P6Q5	Escherichia coli.	Escherichia coli	Escherichia	Enterobacterales	Proteobacteria	Gammaproteobacteria	Enterobacteriaceae	NA-Bacteria	Bacteria	NCTC11341_05712	0022857 transmembrane transporter activity	None	None	Airways|Skin|Gastrointestinal tract|Not Specified|Urogenital tract	Facultative,Not Specified	IPR020846	None	IPR036259	IPR005829	None	EMBL-CDS:STH73986.1	1	FALSE	None	None	None	None	FALSE	135	BLASTHIT	complete	yes	None	NA	562	TrEMBL
A0A5Y4ZGU5	A0A5Y4ZGU5	A0A5Y4ZGU5	Salmonella enterica	Salmonella enterica	Salmonella	Enterobacterales	Proteobacteria	Gammaproteobacteria	Enterobacteriaceae	NA-Bacteria	Bacteria	FQZ64_04380	0022857 transmembrane transporter activity	None	None	None	None	IPR020846	None	IPR036259	None	None	EMBL-CDS:ECK3035052.1	1	FALSE	None	None	None	None	FALSE	140	BLASTHIT	fragment		None	NA	28901	TrEMBL
A0A6X7IV59	A0A6X7IV59|A0A747WPZ3|A0A764Z9R4	A0A6X7IV59	Salmonella enteritidis.|Salmonella enterica	Salmonella enterica subsp. enterica serovar Enteri|Salmonella enterica	Salmonella	Enterobacterales	Proteobacteria	Gammaproteobacteria	Enterobacteriaceae	NA-Bacteria	Bacteria	GI656_21970|G8K97_004798|G8U00_003362	0022857 transmembrane transporter activity	None	None	Not Specified	Facultative	IPR020846	IPR011701	IPR036259	None	None	EMBL-CDS:HAB1342135.1|EMBL-CDS:HAF4637563.1|EMBL-CDS:HAG5266904.1	3	FALSE	None	None	PF07690	None	FALSE	143	BLASTHIT	fragment	yes	None	NA	149539|28901	TrEMBL
S1EK54	S1EK54	S1EK54	Escherichia coli KTE73.	Escherichia coli KTE73	Escherichia	Enterobacterales	Proteobacteria	Gammaproteobacteria	Enterobacteriaceae	NA-Bacteria	Bacteria	A1UI_01885	0022857 transmembrane transporter activity	None	None	None	None	IPR020846	IPR011701	IPR036259	IPR005829	None	GI:508408339|EMBL-CDS:EOV78899.1	1	FALSE	fig|1182680.3.peg.1870	None	PF07690	None	FALSE	144	BLASTHIT	complete	yes	None	NA	1182680	TrEMBL
A0A828P852	A0A828P852	A0A828P852	Escherichia coli.	Escherichia coli	Escherichia	Enterobacterales	Proteobacteria	Gammaproteobacteria	Enterobacteriaceae	NA-Bacteria	Bacteria	None	0022857 transmembrane transporter activity	None	None	Airways|Skin|Gastrointestinal tract|Not Specified|Urogenital tract	Facultative,Not Specified	IPR020846	IPR011701	IPR036259	None	None	EMBL-CDS:EFM7860687.1|EMBL-CDS:EFM8242302.1	1	FALSE	None	None	PF07690	None	FALSE	144	BLASTHIT	complete	yes	None	NA	562	TrEMBL
A0A447XWX0	A0A447XWX0	A0A447XWX0	Escherichia coli.	Escherichia coli	Escherichia	Enterobacterales	Proteobacteria	Gammaproteobacteria	Enterobacteriaceae	NA-Bacteria	Bacteria	NCTC9702_02740	0022857 transmembrane transporter activity	None	None	Airways|Skin|Gastrointestinal tract|Not Specified|Urogenital tract	Facultative,Not Specified	None	IPR011701	IPR036259	None	None	EMBL-CDS:VED35506.1	1	FALSE	None	None	PF07690	None	FALSE	145	BLASTHIT	complete	yes	None	NA	562	TrEMBL
K4XYP8	K4XYP8	K4XYP8	Escherichia coli O111:H11 str. CVM9455.	Escherichia coli O111:H11 str. CVM9455	Escherichia	Enterobacterales	Proteobacteria	Gammaproteobacteria	Enterobacteriaceae	NA-Bacteria	Bacteria	ECO9455_03451	0022857 transmembrane transporter activity	None	None	None	None	IPR020846	IPR011701	IPR036259	None	None	GI:394407479|EMBL-CDS:EJE82306.1	1	FALSE	fig|1165939.3.peg.4232	None	PF07690	None	FALSE	151	BLASTHIT	fragment		None	NA	1165939	TrEMBL
A0A743DAR8	A0A743DAR8	A0A743DAR8	Salmonella enterica	Salmonella enterica	Salmonella	Enterobacterales	Proteobacteria	Gammaproteobacteria	Enterobacteriaceae	NA-Bacteria	Bacteria	G9E46_003134	0022857 transmembrane transporter activity	None	None	None	None	IPR020846	IPR011701	IPR036259	IPR005829	None	EMBL-CDS:HAF1846758.1	1	FALSE	None	None	PF07690	None	FALSE	151	BLASTHIT	fragment		None	NA	28901	TrEMBL
A0A3L2L7T0	A0A3L2L7T0	A0A3L2L7T0	Salmonella enterica	Salmonella enterica	Salmonella	Enterobacterales	Proteobacteria	Gammaproteobacteria	Enterobacteriaceae	NA-Bacteria	Bacteria	EEN88_12715	0022857 transmembrane transporter activity	None	None	None	None	IPR020846	IPR011701	IPR036259	None	None	EMBL-CDS:MHS98683.1	1	FALSE	None	None	PF07690	None	FALSE	151	BLASTHIT	fragment	yes	None	NA	28901	TrEMBL
A0A376S941	A0A376S941	A0A376S941	Escherichia coli.	Escherichia coli	Escherichia	Enterobacterales	Proteobacteria	Gammaproteobacteria	Enterobacteriaceae	NA-Bacteria	Bacteria	NCTC11112_05973	0022857 transmembrane transporter activity	None	None	Airways|Skin|Gastrointestinal tract|Not Specified|Urogenital tract	Facultative,Not Specified	None	IPR011701	IPR036259	None	None	EMBL-CDS:STI46790.1	1	FALSE	None	None	PF07690	None	FALSE	152	BLASTHIT	complete	yes	None	NA	562	TrEMBL
A0A447MTF1	A0A447MTF1	A0A447MTF1	Salmonella enterica I.	Salmonella enterica subsp. enterica	Salmonella	Enterobacterales	Proteobacteria	Gammaproteobacteria	Enterobacteriaceae	NA-Bacteria	Bacteria	NCTC129_00429	0022857 transmembrane transporter activity	None	None	Not Specified	Facultative	IPR020846	IPR011701	IPR036259	IPR005829	None	EMBL-CDS:VDZ94350.1	1	FALSE	None	None	PF07690	None	FALSE	156	BLASTHIT	complete	yes	None	NA	59201	TrEMBL
A0A379VS90	A0A379VS90	A0A379VS90	Salmonella enterica I.	Salmonella enterica subsp. enterica	Salmonella	Enterobacterales	Proteobacteria	Gammaproteobacteria	Enterobacteriaceae	NA-Bacteria	Bacteria	NCTC8256_03467	0022857 transmembrane transporter activity	None	None	Not Specified	Facultative	IPR020846	IPR011701	IPR036259	IPR005829	None	EMBL-CDS:SUH09495.1	1	FALSE	None	None	PF07690	None	FALSE	156	BLASTHIT	complete	yes	None	NA	59201	TrEMBL
A0A6C8YJE1	A0A6C8YJE1	A0A6C8YJE1	Salmonella enterica subsp. salamae.	Salmonella enterica subsp. salamae	Salmonella	Enterobacterales	Proteobacteria	Gammaproteobacteria	Enterobacteriaceae	NA-Bacteria	Bacteria	AIF45_24155	0022857 transmembrane transporter activity	None	None	None	None	IPR020846	IPR011701	IPR036259	IPR005829	None	EMBL-CDS:MII82065.1	1	FALSE	None	None	PF07690	None	FALSE	157	BLASTHIT	fragment	yes	None	NA	59202	TrEMBL
A0A657F3B7	A0A657F3B7	A0A657F3B7	Salmonella enteritidis.	Salmonella enterica subsp. enterica serovar Enteri	Salmonella	Enterobacterales	Proteobacteria	Gammaproteobacteria	Enterobacteriaceae	NA-Bacteria	Bacteria	ZQ07_26765	0022857 transmembrane transporter activity	None	None	Not Specified	Facultative	IPR020846	None	IPR036259	None	None	EMBL-CDS:MIQ24094.1	1	FALSE	None	None	None	None	FALSE	157	BLASTHIT	fragment		None	NA	149539	TrEMBL
W1EV60	W1EV60	W1EV60	Escherichia coli ISC7.	Escherichia coli ISC7	Escherichia	Enterobacterales	Proteobacteria	Gammaproteobacteria	Enterobacteriaceae	NA-Bacteria	Bacteria	None	0022857 transmembrane transporter activity	None	None	None	None	IPR020846	IPR011701	IPR036259	None	None	EMBL-CDS:CDL24667.1	1	FALSE	None	None	PF07690	None	FALSE	161	BLASTHIT	complete	yes	None	NA	1432555	TrEMBL
A0A6W0M8M9	A0A6W0M8M9	A0A6W0M8M9	Salmonella enterica subsp. enterica serovar Duisburg.	Salmonella enterica subsp. enterica serovar Duisbu	Salmonella	Enterobacterales	Proteobacteria	Gammaproteobacteria	Enterobacteriaceae	NA-Bacteria	Bacteria	GDM47_23410	0022857 transmembrane transporter activity	None	None	None	None	IPR020846	IPR011701	IPR036259	None	None	EMBL-CDS:HAA1082582.1	1	FALSE	None	None	PF07690	None	FALSE	161	BLASTHIT	fragment		None	NA	174641	TrEMBL
A0A655BLP1	A0A655BLP1	A0A655BLP1	Salmonella enterica subsp. enterica serovar Bovismorbificans.	Salmonella enterica subsp. enterica serovar Bovism	Salmonella	Enterobacterales	Proteobacteria	Gammaproteobacteria	Enterobacteriaceae	NA-Bacteria	Bacteria	ERS008202_00113	0022857 transmembrane transporter activity	None	None	None	None	IPR020846	IPR011701	IPR036259	IPR005829	None	EMBL-CDS:CNT56119.1	1	FALSE	None	None	PF07690	None	FALSE	162	BLASTHIT	complete		None	NA	58097	TrEMBL
A0A379WUI4	A0A379WUI4	A0A379WUI4	Salmonella enterica I.	Salmonella enterica subsp. enterica	Salmonella	Enterobacterales	Proteobacteria	Gammaproteobacteria	Enterobacteriaceae	NA-Bacteria	Bacteria	NCTC8261_04091	0022857 transmembrane transporter activity	None	None	Not Specified	Facultative	IPR020846	IPR011701	IPR036259	None	None	EMBL-CDS:SUH37787.1	1	FALSE	None	None	PF07690	None	FALSE	162	BLASTHIT	complete	yes	None	NA	59201	TrEMBL
A0A656BWN1	A0A656BWN1	A0A656BWN1	Shigella sonnei.	Shigella sonnei	Shigella	Enterobacterales	Proteobacteria	Gammaproteobacteria	Enterobacteriaceae	NA-Bacteria	Bacteria	ERS009857_04003	0022857 transmembrane transporter activity	None	None	None	None	IPR020846	IPR011701	IPR036259	None	None	EMBL-CDS:CSS60579.1	1	FALSE	None	None	PF07690	None	FALSE	164	BLASTHIT	complete		None	NA	624	TrEMBL
A0A3S4LWI9	A0A3S4LWI9	A0A3S4LWI9	Salmonella enterica I.	Salmonella enterica subsp. enterica	Salmonella	Enterobacterales	Proteobacteria	Gammaproteobacteria	Enterobacteriaceae	NA-Bacteria	Bacteria	NCTC6754_06309	0022857 transmembrane transporter activity	None	None	Not Specified	Facultative	IPR020846	IPR011701	IPR036259	None	None	EMBL-CDS:VEB60196.1	1	FALSE	None	None	PF07690	None	FALSE	169	BLASTHIT	complete	yes	None	NA	59201	TrEMBL
A0A2J4XVN4	A0A2J4XVN4	A0A2J4XVN4	Klebsiella michiganensis.	Klebsiella michiganensis	Klebsiella/Raoultella group	Enterobacterales	Proteobacteria	Gammaproteobacteria	Enterobacteriaceae	NA-Bacteria	Bacteria	CWM85_40470	0022857 transmembrane transporter activity	None	None	None	None	IPR020846	IPR011701	IPR036259	IPR005829	None	EMBL-CDS:PLM42596.1	1	FALSE	None	None	PF07690	None	FALSE	170	BLASTHIT	fragment		None	NA	1134687	TrEMBL
A0A6L7A3S4	A0A6L7A3S4	A0A6L7A3S4	Escherichia coli.	Escherichia coli	Escherichia	Enterobacterales	Proteobacteria	Gammaproteobacteria	Enterobacteriaceae	NA-Bacteria	Bacteria	GQM04_26565	0022857 transmembrane transporter activity	None	None	Airways|Skin|Gastrointestinal tract|Not Specified|Urogenital tract	Facultative,Not Specified	IPR020846	IPR011701	IPR036259	IPR005829	None	EMBL-CDS:MWL48987.1	1	FALSE	None	None	PF07690	None	FALSE	171	BLASTHIT	fragment		None	NA	562	TrEMBL
A0A3L9HPC2	A0A3L9HPC2	A0A3L9HPC2	Escherichia coli.	Escherichia coli	Escherichia	Enterobacterales	Proteobacteria	Gammaproteobacteria	Enterobacteriaceae	NA-Bacteria	Bacteria	EAI46_27635	0022857 transmembrane transporter activity	None	None	Airways|Skin|Gastrointestinal tract|Not Specified|Urogenital tract	Facultative,Not Specified	IPR020846	IPR011701	IPR036259	None	None	EMBL-CDS:RLY51615.1	1	FALSE	None	None	PF07690	None	FALSE	181	BLASTHIT	fragment		None	NA	562	TrEMBL
A0A2X0QYQ4	A0A2X0QYQ4	A0A2X0QYQ4	Lactobacillus helveticus	Lactobacillus helveticus	Lactobacillus	Lactobacillales	Firmicutes	Bacilli	Lactobacillaceae	Terrabacteria group	Bacteria	BDKNPLJD_00263	0022857 transmembrane transporter activity	None	None	None	None	IPR020846	IPR011701	IPR036259	IPR005829	None	EMBL-CDS:SPB22211.1|EMBL-CDS:SPS13469.1	1	FALSE	None	None	PF07690	None	FALSE	181	BLASTHIT	complete	yes	326425.lhe_1435	NA	1587	TrEMBL
A0A0E1T4G0	A0A0E1T4G0|A0A376P6C3|A0A376VJU0|A0A377HB20|A0A3S4K568	A0A0E1T4G0	Escherichia coli 53638.|Escherichia coli.	Escherichia coli 53638|Escherichia coli	Escherichia	Enterobacterales	Proteobacteria	Gammaproteobacteria	Enterobacteriaceae	NA-Bacteria	Bacteria	Ec53638_5024|NCTC9077_02866|NCTC9706_03953|NCTC9702_02739	0022857 transmembrane transporter activity	None	None	Not Specified|Airways|Skin|Gastrointestinal tract|Urogenital tract	Facultative|Facultative,Not Specified	IPR020846	IPR011701	IPR036259	None	None	GI:188491126|EMBL-CDS:EDU66229.1|GI:1205415039|EMBL-CDS:STH73987.1|EMBL-CDS:STI17584.1|EMBL-CDS:STJ11164.1|GI:446112481|EMBL-CDS:STO39691.1|EMBL-CDS:VED35505.1	5	FALSE	None	None	PF07690	None	FALSE	184	BLASTHIT	complete	yes	None	NA	344610|562	TrEMBL
A0A748FQ35	A0A748FQ35	A0A748FQ35	Salmonella enterica	Salmonella enterica	Salmonella	Enterobacterales	Proteobacteria	Gammaproteobacteria	Enterobacteriaceae	NA-Bacteria	Bacteria	G8L28_004630	0022857 transmembrane transporter activity	None	None	None	None	IPR020846	IPR011701	IPR036259	None	None	EMBL-CDS:HAF4893861.1	1	FALSE	None	None	PF07690	None	FALSE	186	BLASTHIT	fragment		None	NA	28901	TrEMBL
A0A376S7S9	A0A376S7S9	A0A376S7S9	Escherichia coli.	Escherichia coli	Escherichia	Enterobacterales	Proteobacteria	Gammaproteobacteria	Enterobacteriaceae	NA-Bacteria	Bacteria	NCTC11112_05974	0022857 transmembrane transporter activity	None	None	Airways|Skin|Gastrointestinal tract|Not Specified|Urogenital tract	Facultative,Not Specified	IPR020846	IPR011701	IPR036259	None	None	EMBL-CDS:STI46791.1	1	FALSE	None	None	PF07690	None	FALSE	189	BLASTHIT	complete	yes	None	NA	562	TrEMBL
K8EKA5	K8EKA5	K8EKA5	Carnobacterium maltaromaticum LMA28.	Carnobacterium maltaromaticum LMA28	Carnobacterium	Lactobacillales	Firmicutes	Bacilli	Carnobacteriaceae	Terrabacteria group	Bacteria	BN424_2882	0022857 transmembrane transporter activity	None	None	None	None	IPR020846	IPR011701	IPR036259	IPR005829	cml:BN424_2882	GI:508081164|EMBL-CDS:CCO12303.2	1	FALSE	None	None	PF07690	None	FALSE	190	BLASTHIT	complete	yes	1234679.BN424_2882	NA	1234679	TrEMBL
A0A376RJP9	A0A376RJP9	A0A376RJP9	Escherichia coli.	Escherichia coli	Escherichia	Enterobacterales	Proteobacteria	Gammaproteobacteria	Enterobacteriaceae	NA-Bacteria	Bacteria	NCTC10865_02891	0022857 transmembrane transporter activity	None	None	Airways|Skin|Gastrointestinal tract|Not Specified|Urogenital tract	Facultative,Not Specified	IPR020846	IPR011701	IPR036259	IPR005829	None	EMBL-CDS:STI17585.1	1	FALSE	None	None	PF07690	None	FALSE	193	BLASTHIT	complete	yes	None	NA	562	TrEMBL
A0A377XKC3	A0A377XKC3	A0A377XKC3	Klebsiella pneumoniae.	Klebsiella pneumoniae	Klebsiella/Raoultella group	Enterobacterales	Proteobacteria	Gammaproteobacteria	Enterobacteriaceae	NA-Bacteria	Bacteria	NCTC5047_05031	None	None	None	Airways|Skin	Not Specified	None	None	IPR036259	None	None	EMBL-CDS:STT84003.1	1	FALSE	None	None	None	None	FALSE	194	BLASTHIT	complete	yes	None	NA	573	TrEMBL
A0A1Q2T5H6	A0A1Q2T5H6	A0A1Q2T5H6	Limosilactobacillus fermentum	Limosilactobacillus fermentum	Limosilactobacillus	Lactobacillales	Firmicutes	Bacilli	Lactobacillaceae	Terrabacteria group	Bacteria	LF25067_01183	0022857 transmembrane transporter activity	None	None	None	None	IPR020846	IPR011701	IPR036259	None	None	GI:1135566441|EMBL-CDS:BAW86856.1	1	FALSE	None	None	PF07690	None	FALSE	195	BLASTHIT	complete	yes	None	NA	1613	TrEMBL
A0A656YFH9	A0A656YFH9	A0A656YFH9	Salmonella enterica subsp. enterica serovar Newport str. S09097.	Salmonella enterica subsp. enterica serovar Newpor	Salmonella	Enterobacterales	Proteobacteria	Gammaproteobacteria	Enterobacteriaceae	NA-Bacteria	Bacteria	LFZ31_18865	0022857 transmembrane transporter activity	None	None	None	None	IPR020846	IPR011701	IPR036259	None	None	GI:955652342|EMBL-CDS:KSB86277.1	1	FALSE	None	None	PF07690	None	FALSE	199	BLASTHIT	fragment		None	NA	1243581	TrEMBL
A0A377BAI0	A0A377BAI0	A0A377BAI0	Escherichia coli.	Escherichia coli	Escherichia	Enterobacterales	Proteobacteria	Gammaproteobacteria	Enterobacteriaceae	NA-Bacteria	Bacteria	NCTC9962_04841	0022857 transmembrane transporter activity	None	None	Airways|Skin|Gastrointestinal tract|Not Specified|Urogenital tract	Facultative,Not Specified	IPR020846	IPR011701	IPR036259	None	None	EMBL-CDS:STL56973.1	1	FALSE	None	None	PF07690	None	FALSE	200	BLASTHIT	complete	yes	None	NA	562	TrEMBL
A0A377XPY6	A0A377XPY6	A0A377XPY6	Klebsiella pneumoniae.	Klebsiella pneumoniae	Klebsiella/Raoultella group	Enterobacterales	Proteobacteria	Gammaproteobacteria	Enterobacteriaceae	NA-Bacteria	Bacteria	NCTC5047_05032	0022857 transmembrane transporter activity	None	None	Airways|Skin	Not Specified	IPR020846	IPR011701	IPR036259	IPR005829	None	EMBL-CDS:STT84004.1	1	FALSE	None	None	PF07690	None	FALSE	206	BLASTHIT	complete	yes	None	NA	573	TrEMBL
A0A376VIL2	A0A376VIL2	A0A376VIL2	Escherichia coli.	Escherichia coli	Escherichia	Enterobacterales	Proteobacteria	Gammaproteobacteria	Enterobacteriaceae	NA-Bacteria	Bacteria	NCTC9077_02867	0022857 transmembrane transporter activity	None	None	Airways|Skin|Gastrointestinal tract|Not Specified|Urogenital tract	Facultative,Not Specified	IPR020846	IPR011701	IPR036259	None	None	EMBL-CDS:STJ11165.1	1	FALSE	None	None	PF07690	None	FALSE	207	BLASTHIT	complete	yes	None	NA	562	TrEMBL
A0A165R565	A0A165R565	A0A165R565	Lactiplantibacillus plantarum	Lactiplantibacillus plantarum	Lactiplantibacillus	Lactobacillales	Firmicutes	Bacilli	Lactobacillaceae	Terrabacteria group	Bacteria	Lp19_3389	0022857 transmembrane transporter activity	None	None	Gastrointestinal tract	Not Specified	IPR020846	IPR011701	IPR036259	IPR005829	None	GI:1023876389|EMBL-CDS:KZU92103.1	1	FALSE	fig|1590.201.peg.3323	None	PF07690	None	FALSE	208	BLASTHIT	complete	yes	None	NA	1590	TrEMBL
A0A0E1SVJ7	A0A0E1SVJ7|A0A377HBF3	A0A0E1SVJ7	Escherichia coli 53638.|Escherichia coli.	Escherichia coli 53638|Escherichia coli	Escherichia	Enterobacterales	Proteobacteria	Gammaproteobacteria	Enterobacteriaceae	NA-Bacteria	Bacteria	Ec53638_5022|NCTC9706_03950	0022857 transmembrane transporter activity	None	None	Not Specified|Airways|Skin|Gastrointestinal tract|Urogenital tract	Facultative|Facultative,Not Specified	IPR020846	IPR011701	IPR036259	IPR005829	None	GI:188488492|EMBL-CDS:EDU63595.1|GI:446718289|GI:1191192150|EMBL-CDS:STO39688.1	2	FALSE	None	None	PF07690	None	FALSE	213	BLASTHIT	complete	yes	None	NA	344610|562	TrEMBL
A0A748AZL4	A0A748AZL4	A0A748AZL4	Salmonella enterica	Salmonella enterica	Salmonella	Enterobacterales	Proteobacteria	Gammaproteobacteria	Enterobacteriaceae	NA-Bacteria	Bacteria	G8L28_003005	0022857 transmembrane transporter activity	None	None	None	None	IPR020846	IPR011701	IPR036259	IPR005829	None	EMBL-CDS:HAF4892300.1	1	FALSE	None	None	PF07690	None	FALSE	216	BLASTHIT	fragment		None	NA	28901	TrEMBL
A0A3L1M0X0	A0A3L1M0X0	A0A3L1M0X0	Escherichia coli.	Escherichia coli	Escherichia	Enterobacterales	Proteobacteria	Gammaproteobacteria	Enterobacteriaceae	NA-Bacteria	Bacteria	D9H94_21795	0022857 transmembrane transporter activity	None	None	Airways|Skin|Gastrointestinal tract|Not Specified|Urogenital tract	Facultative,Not Specified	IPR020846	IPR011701	IPR036259	IPR005829	None	EMBL-CDS:MHQ23108.1	1	FALSE	None	None	PF07690	None	FALSE	219	BLASTHIT	fragment		None	NA	562	TrEMBL
A0A379WWM3	A0A379WWM3	A0A379WWM3	Salmonella enterica I.	Salmonella enterica subsp. enterica	Salmonella	Enterobacterales	Proteobacteria	Gammaproteobacteria	Enterobacteriaceae	NA-Bacteria	Bacteria	NCTC8261_04090	0022857 transmembrane transporter activity	None	None	Not Specified	Facultative	IPR020846	IPR011701	IPR036259	None	None	EMBL-CDS:SUH37786.1	1	FALSE	None	None	PF07690	None	FALSE	221	BLASTHIT	complete	yes	None	NA	59201	TrEMBL
A0A0R2CN41	A0A0R2CN41	A0A0R2CN41	Loigolactobacillus rennini DSM 20253.	Loigolactobacillus rennini DSM 20253	Loigolactobacillus	Lactobacillales	Firmicutes	Bacilli	Lactobacillaceae	Terrabacteria group	Bacteria	FC24_GL000532	0022857 transmembrane transporter activity	None	None	None	None	IPR020846	IPR011701	IPR036259	IPR005829	None	GI:948877086|EMBL-CDS:KRM93053.1|REFSEQ:WP_057874779.1	1	FALSE	fig|1423796.3.peg.548	None	PF07690	None	FALSE	224	BLASTHIT	complete		1423796.FC24_GL000532	NA	1423796	TrEMBL
K4XF54	K4XF54	K4XF54	Escherichia coli O111:H11 str. CVM9455.	Escherichia coli O111:H11 str. CVM9455	Escherichia	Enterobacterales	Proteobacteria	Gammaproteobacteria	Enterobacteriaceae	NA-Bacteria	Bacteria	ECO9455_00386	0022857 transmembrane transporter activity	None	None	None	None	IPR020846	IPR011701	IPR036259	IPR005829	None	GI:394419628|EMBL-CDS:EJE93213.1	1	FALSE	None	None	PF07690	None	FALSE	231	BLASTHIT	fragment		None	NA	1165939	TrEMBL
A0A0R2JTR2	A0A0R2JTR2	A0A0R2JTR2	Fructilactobacillus lindneri DSM 20690 = JCM 11027.	Fructilactobacillus lindneri DSM 20690 = JCM 11027	Fructilactobacillus	Lactobacillales	Firmicutes	Bacilli	Lactobacillaceae	Terrabacteria group	Bacteria	IV52_GL000055	0022857 transmembrane transporter activity	None	None	None	None	IPR020846	IPR011701	IPR036259	None	None	GI:948968097|EMBL-CDS:KRN80481.1	1	FALSE	fig|1122148.6.peg.61	None	PF07690	None	FALSE	234	BLASTHIT	complete	yes	None	NA	1122148	TrEMBL
A0A5Y4ZPK8	A0A5Y4ZPK8	A0A5Y4ZPK8	Salmonella enterica	Salmonella enterica	Salmonella	Enterobacterales	Proteobacteria	Gammaproteobacteria	Enterobacteriaceae	NA-Bacteria	Bacteria	FQZ64_21070	0022857 transmembrane transporter activity	None	None	None	None	IPR020846	IPR011701	IPR036259	IPR005829	None	EMBL-CDS:ECK3038204.1	1	FALSE	None	None	PF07690	None	FALSE	237	BLASTHIT	fragment		None	NA	28901	TrEMBL
A0A447PHK2	A0A447PHK2	A0A447PHK2	Salmonella enterica I.	Salmonella enterica subsp. enterica	Salmonella	Enterobacterales	Proteobacteria	Gammaproteobacteria	Enterobacteriaceae	NA-Bacteria	Bacteria	NCTC8271_02746	0022857 transmembrane transporter activity	None	None	Not Specified	Facultative	IPR020846	IPR011701	IPR036259	None	None	EMBL-CDS:VEA37235.1	1	FALSE	None	None	PF07690	None	FALSE	237	BLASTHIT	complete	yes	None	NA	59201	TrEMBL
A0A379VRX0	A0A379VRX0|A0A509C7C4	A0A379VRX0	Salmonella enterica I.|Salmonella sp. NCTC 6947.	Salmonella enterica subsp. enterica|Salmonella sp. NCTC 6947	Salmonella	Enterobacterales	Proteobacteria	Gammaproteobacteria	Enterobacteriaceae	NA-Bacteria	Bacteria	NCTC8256_03469|NCTC6947_02692	0022857 transmembrane transporter activity	None	None	Not Specified	Facultative	IPR020846	IPR011701	IPR036259	None	None	EMBL-CDS:SUH09497.1|EMBL-CDS:VUC81468.1	2	FALSE	None	None	PF07690	None	FALSE	237	BLASTHIT	complete	yes	None	NA	59201|2583581	TrEMBL
A0A2J4Z359	A0A2J4Z359	A0A2J4Z359	Klebsiella michiganensis.	Klebsiella michiganensis	Klebsiella/Raoultella group	Enterobacterales	Proteobacteria	Gammaproteobacteria	Enterobacteriaceae	NA-Bacteria	Bacteria	CWM85_19900	None	None	None	None	None	None	None	IPR036259	None	None	EMBL-CDS:PLM57408.1	1	FALSE	None	None	None	None	FALSE	237	BLASTHIT	fragment	yes	None	NA	1134687	TrEMBL
A0A0R1T5K7	A0A0R1T5K7	A0A0R1T5K7	Schleiferilactobacillus paracollinoides DSM 15502 = JCM 11969.	Schleiferilactobacillus paracollinoides DSM 15502	Secundilactobacillus	Lactobacillales	Firmicutes	Bacilli	Lactobacillaceae	Terrabacteria group	Bacteria	FC17_GL001736	0022857 transmembrane transporter activity	None	None	None	None	IPR020846	IPR011701	IPR036259	IPR005829	None	GI:948752404|EMBL-CDS:KRL76671.1	1	FALSE	fig|1423785.4.peg.1931	None	PF07690	None	FALSE	239	BLASTHIT	complete	yes	None	NA	1423785	TrEMBL
A0A827QR20	A0A827QR20	A0A827QR20	Escherichia coli.	Escherichia coli	Escherichia	Enterobacterales	Proteobacteria	Gammaproteobacteria	Enterobacteriaceae	NA-Bacteria	Bacteria	None	0022857 transmembrane transporter activity	None	None	Airways|Skin|Gastrointestinal tract|Not Specified|Urogenital tract	Facultative,Not Specified	IPR020846	IPR011701	IPR036259	None	None	EMBL-CDS:EFH3409259.1|EMBL-CDS:EFH3508335.1	1	FALSE	None	None	PF07690	None	FALSE	241	BLASTHIT	fragment		None	NA	562	TrEMBL
A0A3L2L846	A0A3L2L846	A0A3L2L846	Salmonella enterica	Salmonella enterica	Salmonella	Enterobacterales	Proteobacteria	Gammaproteobacteria	Enterobacteriaceae	NA-Bacteria	Bacteria	EEN88_14580	0022857 transmembrane transporter activity	None	None	None	None	IPR020846	IPR011701	IPR036259	IPR005829	None	EMBL-CDS:MHS99034.1	1	FALSE	None	None	PF07690	None	FALSE	241	BLASTHIT	fragment		None	NA	28901	TrEMBL
A0A8G8RI57	A0A8G8RI57	A0A8G8RI57	Escherichia coli.	Escherichia coli	Escherichia	Enterobacterales	Proteobacteria	Gammaproteobacteria	Enterobacteriaceae	NA-Bacteria	Bacteria	BON71_25565	0022857 transmembrane transporter activity	None	None	Airways|Skin|Gastrointestinal tract|Not Specified|Urogenital tract	Facultative,Not Specified	IPR020846	IPR011701	IPR036259	IPR005829	None	EMBL-CDS:TEZ40501.1	1	FALSE	None	None	PF07690	None	FALSE	243	BLASTHIT	complete		None	NA	562	TrEMBL
A0A447MTF5	A0A447MTF5	A0A447MTF5	Salmonella enterica I.	Salmonella enterica subsp. enterica	Salmonella	Enterobacterales	Proteobacteria	Gammaproteobacteria	Enterobacteriaceae	NA-Bacteria	Bacteria	NCTC129_00430	0022857 transmembrane transporter activity	None	None	Not Specified	Facultative	IPR020846	IPR011701	IPR036259	None	None	EMBL-CDS:VDZ94351.1	1	FALSE	None	None	PF07690	None	FALSE	245	BLASTHIT	complete	yes	None	NA	59201	TrEMBL
A0A379VRI1	A0A379VRI1|A0A655BL69	A0A379VRI1	Salmonella enterica I.|Salmonella enterica subsp. enterica serovar Bovismorbificans.	Salmonella enterica subsp. enterica|Salmonella enterica subsp. enterica serovar Bovism	Salmonella	Enterobacterales	Proteobacteria	Gammaproteobacteria	Enterobacteriaceae	NA-Bacteria	Bacteria	NCTC8256_03468|ERS008202_00114	0022857 transmembrane transporter activity	None	None	Not Specified	Facultative	IPR020846	IPR011701	IPR036259	None	None	EMBL-CDS:SUH09496.1|EMBL-CDS:CNT56138.1	2	FALSE	None	None	PF07690	None	FALSE	246	BLASTHIT	complete	yes	None	NA	59201|58097	TrEMBL
A0A7H4N7R2	A0A7H4N7R2	A0A7H4N7R2	Klebsiella michiganensis.	Klebsiella michiganensis	Klebsiella/Raoultella group	Enterobacterales	Proteobacteria	Gammaproteobacteria	Enterobacteriaceae	NA-Bacteria	Bacteria	NCTC11685_03109	0022857 transmembrane transporter activity	None	None	None	None	IPR020846	IPR011701	IPR036259	IPR005829	None	EMBL-CDS:STV82592.1	1	FALSE	None	None	PF07690	None	FALSE	248	BLASTHIT	complete		None	NA	1134687	TrEMBL
A0A743I4G0	A0A743I4G0	A0A743I4G0	Salmonella enterica	Salmonella enterica	Salmonella	Enterobacterales	Proteobacteria	Gammaproteobacteria	Enterobacteriaceae	NA-Bacteria	Bacteria	G9E46_002619	0022857 transmembrane transporter activity	None	None	None	None	IPR020846	IPR011701	IPR036259	None	None	EMBL-CDS:HAF1846268.1	1	FALSE	None	None	PF07690	None	FALSE	249	BLASTHIT	fragment		None	NA	28901	TrEMBL
A0A509D064	A0A509D064	A0A509D064	Salmonella sp. NCTC 7297.	Salmonella sp. NCTC 7297	Salmonella	Enterobacterales	Proteobacteria	Gammaproteobacteria	Enterobacteriaceae	NA-Bacteria	Bacteria	NCTC7297_02358	0022857 transmembrane transporter activity	None	None	None	None	IPR020846	IPR011701	IPR036259	None	None	EMBL-CDS:VUC90614.1	1	FALSE	None	None	PF07690	None	FALSE	249	BLASTHIT	complete	yes	None	NA	2583578	TrEMBL
A0A377BKW3	A0A377BKW3	A0A377BKW3	Escherichia coli.	Escherichia coli	Escherichia	Enterobacterales	Proteobacteria	Gammaproteobacteria	Enterobacteriaceae	NA-Bacteria	Bacteria	NCTC13148_01103	0022857 transmembrane transporter activity	None	None	Airways|Skin|Gastrointestinal tract|Not Specified|Urogenital tract	Facultative,Not Specified	None	IPR011701	IPR036259	None	None	EMBL-CDS:STL69724.1	1	FALSE	None	None	PF07690	None	FALSE	249	BLASTHIT	complete	yes	None	NA	562	TrEMBL
A0A3L9HLT7	A0A3L9HLT7|A0A3L9HMV5	A0A3L9HLT7	Escherichia coli.	Escherichia coli	Escherichia	Enterobacterales	Proteobacteria	Gammaproteobacteria	Enterobacteriaceae	NA-Bacteria	Bacteria	EAI46_29755|EAI46_29765	0022857 transmembrane transporter activity	None	None	Airways|Skin|Gastrointestinal tract|Not Specified|Urogenital tract	Facultative,Not Specified	IPR020846	IPR011701	IPR036259	IPR005829	None	EMBL-CDS:RLY50334.1|EMBL-CDS:RLY50327.1	2	FALSE	None	None	PF07690	None	FALSE	254	BLASTHIT	fragment		None	NA	562	TrEMBL
A0A828PAI6	A0A828PAI6	A0A828PAI6	Escherichia coli.	Escherichia coli	Escherichia	Enterobacterales	Proteobacteria	Gammaproteobacteria	Enterobacteriaceae	NA-Bacteria	Bacteria	None	0022857 transmembrane transporter activity	None	None	Airways|Skin|Gastrointestinal tract|Not Specified|Urogenital tract	Facultative,Not Specified	IPR020846	IPR011701	IPR036259	IPR005829	None	EMBL-CDS:EFM7863268.1|EMBL-CDS:EFM8243526.1	1	FALSE	None	None	PF07690	None	FALSE	259	BLASTHIT	fragment		None	NA	562	TrEMBL
A0A764Z7M3	A0A764Z7M3	A0A764Z7M3	Salmonella enterica	Salmonella enterica	Salmonella	Enterobacterales	Proteobacteria	Gammaproteobacteria	Enterobacteriaceae	NA-Bacteria	Bacteria	G8U00_002564	0022857 transmembrane transporter activity	None	None	None	None	IPR020846	IPR011701	IPR036259	IPR005829	None	EMBL-CDS:HAG5266126.1	1	FALSE	None	None	PF07690	None	FALSE	259	BLASTHIT	fragment		None	NA	28901	TrEMBL
A0A6X7IX33	A0A6X7IX33|A0A747RFL3	A0A6X7IX33	Salmonella enteritidis.|Salmonella enterica	Salmonella enterica subsp. enterica serovar Enteri|Salmonella enterica	Salmonella	Enterobacterales	Proteobacteria	Gammaproteobacteria	Enterobacteriaceae	NA-Bacteria	Bacteria	GI656_14065|G8K97_004526	0022857 transmembrane transporter activity	None	None	Not Specified	Facultative	IPR020846	IPR011701	IPR036259	IPR005829	None	EMBL-CDS:HAB1340627.1|EMBL-CDS:HAF4637306.1	2	FALSE	None	None	PF07690	None	FALSE	260	BLASTHIT	fragment		None	NA	149539|28901	TrEMBL
A0A760GXT7	A0A760GXT7	A0A760GXT7	Salmonella enterica	Salmonella enterica	Salmonella	Enterobacterales	Proteobacteria	Gammaproteobacteria	Enterobacteriaceae	NA-Bacteria	Bacteria	G8Z40_003100	0022857 transmembrane transporter activity	None	None	None	None	IPR020846	IPR011701	IPR036259	None	None	EMBL-CDS:HAG2463885.1	1	FALSE	None	None	PF07690	None	FALSE	261	BLASTHIT	fragment		None	NA	28901	TrEMBL
A0A758CQH4	A0A758CQH4	A0A758CQH4	Salmonella enterica	Salmonella enterica	Salmonella	Enterobacterales	Proteobacteria	Gammaproteobacteria	Enterobacteriaceae	NA-Bacteria	Bacteria	G8U44_002925	0022857 transmembrane transporter activity	None	None	None	None	IPR020846	IPR011701	IPR036259	None	None	EMBL-CDS:HAG1070671.1	1	FALSE	None	None	PF07690	None	FALSE	263	BLASTHIT	fragment		None	NA	28901	TrEMBL
A0A377CI07	A0A377CI07	A0A377CI07	Escherichia coli.	Escherichia coli	Escherichia	Enterobacterales	Proteobacteria	Gammaproteobacteria	Enterobacteriaceae	NA-Bacteria	Bacteria	NCTC10429_03502	0022857 transmembrane transporter activity	None	None	Airways|Skin|Gastrointestinal tract|Not Specified|Urogenital tract	Facultative,Not Specified	IPR020846	IPR011701	IPR036259	IPR005829	None	EMBL-CDS:STL93730.1	1	FALSE	None	None	PF07690	None	FALSE	269	BLASTHIT	complete	yes	None	NA	562	TrEMBL
A0A376YA04	A0A376YA04	A0A376YA04	Escherichia coli.	Escherichia coli	Escherichia	Enterobacterales	Proteobacteria	Gammaproteobacteria	Enterobacteriaceae	NA-Bacteria	Bacteria	NCTC9117_02994	0022857 transmembrane transporter activity	None	None	Airways|Skin|Gastrointestinal tract|Not Specified|Urogenital tract	Facultative,Not Specified	None	IPR011701	IPR036259	None	None	EMBL-CDS:STJ80377.1	1	FALSE	None	None	PF07690	None	FALSE	269	BLASTHIT	complete	yes	None	NA	562	TrEMBL
A0A1X9WWI9	A0A1X9WWI9	A0A1X9WWI9	Shigella sonnei.	Shigella sonnei	Shigella	Enterobacterales	Proteobacteria	Gammaproteobacteria	Enterobacteriaceae	NA-Bacteria	Bacteria	BZ172_24620	0022857 transmembrane transporter activity	None	None	None	None	IPR020846	IPR011701	IPR036259	IPR005829	None	GI:975004553|GI:1194860140|GI:1115246019|EMBL-CDS:ARS08110.1	1	FALSE	None	None	PF07690	None	FALSE	279	BLASTHIT	complete	yes	216599.GCA_000283715_01648	NA	624	TrEMBL
A0A658Y4T5	A0A658Y4T5	A0A658Y4T5	Shigella flexneri.	Shigella flexneri	Shigella	Enterobacterales	Proteobacteria	Gammaproteobacteria	Enterobacteriaceae	NA-Bacteria	Bacteria	NCTC8524_02598	0022857 transmembrane transporter activity	None	None	None	None	IPR020846	IPR011701	IPR036259	IPR005829	None	EMBL-CDS:SUI74730.1	1	FALSE	None	None	PF07690	None	FALSE	280	BLASTHIT	complete		None	NA	623	TrEMBL
A0A376U9G8	A0A376U9G8	A0A376U9G8	Escherichia coli.	Escherichia coli	Escherichia	Enterobacterales	Proteobacteria	Gammaproteobacteria	Enterobacteriaceae	NA-Bacteria	Bacteria	NCTC8622_05011	0022857 transmembrane transporter activity	None	None	Airways|Skin|Gastrointestinal tract|Not Specified|Urogenital tract	Facultative,Not Specified	IPR020846	IPR011701	IPR036259	None	None	EMBL-CDS:STI85902.1	1	FALSE	None	None	PF07690	None	FALSE	282	BLASTHIT	complete	yes	None	NA	562	TrEMBL
A0A376PV18	A0A376PV18|A0A377D6A0	A0A376PV18	Escherichia coli.	Escherichia coli	Escherichia	Enterobacterales	Proteobacteria	Gammaproteobacteria	Enterobacteriaceae	NA-Bacteria	Bacteria	NCTC8621_02496|NCTC7922_02360	0022857 transmembrane transporter activity	None	None	Airways|Skin|Gastrointestinal tract|Not Specified|Urogenital tract	Facultative,Not Specified	IPR020846	IPR011701	IPR036259	None	None	EMBL-CDS:STH82507.1|EMBL-CDS:STM15946.1	2	FALSE	None	None	PF07690	None	FALSE	282	BLASTHIT	complete	yes	None	NA	562	TrEMBL
A0A1X3L365	A0A1X3L365	A0A1X3L365	Escherichia coli H420.	Escherichia coli H420	Escherichia	Enterobacterales	Proteobacteria	Gammaproteobacteria	Enterobacteriaceae	NA-Bacteria	Bacteria	EAVG_02576	0022857 transmembrane transporter activity	None	None	None	None	IPR020846	IPR011701	IPR036259	None	None	GI:1185830097|EMBL-CDS:OSL64187.1	1	FALSE	None	None	PF07690	None	FALSE	284	BLASTHIT	complete	yes	None	NA	656400	TrEMBL
A0A381GP92	A0A381GP92	A0A381GP92	Citrobacter freundii.	Citrobacter freundii	Citrobacter	Enterobacterales	Proteobacteria	Gammaproteobacteria	Enterobacteriaceae	NA-Bacteria	Bacteria	NCTC6267_03416	0022857 transmembrane transporter activity	None	None	Skin	Facultative	IPR020846	IPR011701	IPR036259	None	None	EMBL-CDS:SUX74015.1	1	FALSE	None	None	PF07690	None	FALSE	286	BLASTHIT	complete	yes	None	NA	546	TrEMBL
A0A723TCG9	A0A723TCG9	A0A723TCG9	Salmonella enterica	Salmonella enterica	Salmonella	Enterobacterales	Proteobacteria	Gammaproteobacteria	Enterobacteriaceae	NA-Bacteria	Bacteria	G1522_12670	0022857 transmembrane transporter activity	None	None	None	None	IPR020846	IPR011701	IPR036259	None	None	EMBL-CDS:HAD9684586.1	1	FALSE	None	None	PF07690	None	FALSE	287	BLASTHIT	fragment		None	NA	28901	TrEMBL
A0A6N8QJG0	A0A6N8QJG0	A0A6N8QJG0	Escherichia coli.	Escherichia coli	Escherichia	Enterobacterales	Proteobacteria	Gammaproteobacteria	Enterobacteriaceae	NA-Bacteria	Bacteria	GRW57_23770	0022857 transmembrane transporter activity	None	None	Airways|Skin|Gastrointestinal tract|Not Specified|Urogenital tract	Facultative,Not Specified	IPR020846	IPR011701	IPR036259	None	None	EMBL-CDS:MXH43284.1	1	FALSE	None	None	PF07690	None	FALSE	287	BLASTHIT	fragment		None	NA	562	TrEMBL
A0A826U6Z7	A0A826U6Z7	A0A826U6Z7	Escherichia coli.	Escherichia coli	Escherichia	Enterobacterales	Proteobacteria	Gammaproteobacteria	Enterobacteriaceae	NA-Bacteria	Bacteria	FQF29_11720	0022857 transmembrane transporter activity	None	None	Airways|Skin|Gastrointestinal tract|Not Specified|Urogenital tract	Facultative,Not Specified	IPR020846	IPR011701	IPR036259	None	None	EMBL-CDS:EFB6607853.1	1	FALSE	None	None	PF07690	None	FALSE	290	BLASTHIT	fragment		None	NA	562	TrEMBL
A0A2S3U394	A0A2S3U394	A0A2S3U394	Lactiplantibacillus plantarum subsp. plantarum.	Lactiplantibacillus plantarum subsp. plantarum	Lactiplantibacillus	Lactobacillales	Firmicutes	Bacilli	Lactobacillaceae	Terrabacteria group	Bacteria	S101258_02485	0022857 transmembrane transporter activity	None	None	None	None	IPR020846	IPR011701	IPR036259	IPR005829	None	EMBL-CDS:POD82538.1	1	TRUE	None	None	PF07690	None	FALSE	290	BLASTHIT	complete	yes	None	NA	337330	TrEMBL
A0A0K9T9B2	A0A0K9T9B2|A0A8E0FRA4	A0A0K9T9B2	Escherichia coli M114.|Escherichia coli 97.0246.	Escherichia coli M114|Escherichia coli 97.0246	Escherichia	Enterobacterales	Proteobacteria	Gammaproteobacteria	Enterobacteriaceae	NA-Bacteria	Bacteria	ERYG_03512|EC970246_4793	0022857 transmembrane transporter activity	None	None	None	None	IPR020846	IPR011701	IPR036259	None	None	GI:902636016|EMBL-CDS:KNA40443.1|GI:386148571|EMBL-CDS:EIG95008.1	2	FALSE	fig|656416.3.peg.3757	None	PF07690	None	FALSE	291	BLASTHIT	complete	yes	None	NA	656416|869670	TrEMBL
Q32GD3	Q32GD3	Q32GD3	Shigella dysenteriae serotype 1 (strain Sd197)	Shigella dysenteriae Sd197	Shigella	Enterobacterales	Proteobacteria	Gammaproteobacteria	Enterobacteriaceae	NA-Bacteria	Bacteria	SDY_1483	0022857 transmembrane transporter activity	None	None	Not Specified	Facultative	IPR020846	IPR011701	IPR036259	None	sdy:SDY_1483	GI:82776764|GI:81240912|EMBL-CDS:ABB61622.1|REFSEQ:YP_403113.1	1	FALSE	fig|300267.13.peg.1770	None	PF07690	None	FALSE	292	BLASTHIT	complete	yes	300267.SDY_1483	NA	300267	TrEMBL
A0A8H8ZCE9	A0A8H8ZCE9	A0A8H8ZCE9	Shigella flexneri.	Shigella flexneri	Shigella	Enterobacterales	Proteobacteria	Gammaproteobacteria	Enterobacteriaceae	NA-Bacteria	Bacteria	C0786_004660	0022857 transmembrane transporter activity	None	None	None	None	IPR020846	IPR011701	IPR036259	IPR005829	None	EMBL-CDS:EFY4994257.1	1	FALSE	None	None	PF07690	None	FALSE	296	BLASTHIT	fragment		None	NA	623	TrEMBL
A0A209AS70	A0A209AS70	A0A209AS70	Yersinia frederiksenii.	Yersinia frederiksenii	Yersinia	Enterobacterales	Proteobacteria	Gammaproteobacteria	Yersiniaceae	NA-Bacteria	Bacteria	CBW53_19960	0022857 transmembrane transporter activity	None	None	None	None	IPR020846	IPR011701	IPR036259	IPR005829	None	GI:1204483579|EMBL-CDS:OVZ95602.1	1	FALSE	None	None	PF07690	None	FALSE	298	BLASTHIT	complete		None	NA	29484	TrEMBL
A0A8B4D0X5	A0A8B4D0X5	A0A8B4D0X5	Shigella sonnei.	Shigella sonnei	Shigella	Enterobacterales	Proteobacteria	Gammaproteobacteria	Enterobacteriaceae	NA-Bacteria	Bacteria	None	0022857 transmembrane transporter activity	None	None	None	None	IPR020846	IPR011701	IPR036259	IPR005829	None	EMBL-CDS:CSI44403.1|EMBL-CDS:SJH69684.1|EMBL-CDS:SRR29216.1	1	FALSE	None	None	PF07690	None	FALSE	299	BLASTHIT	complete		None	NA	624	TrEMBL
A0A376U8M1	A0A376U8M1	A0A376U8M1	Escherichia coli.	Escherichia coli	Escherichia	Enterobacterales	Proteobacteria	Gammaproteobacteria	Enterobacteriaceae	NA-Bacteria	Bacteria	NCTC8622_05013	0022857 transmembrane transporter activity	None	None	Airways|Skin|Gastrointestinal tract|Not Specified|Urogenital tract	Facultative,Not Specified	IPR020846	IPR011701	IPR036259	None	None	EMBL-CDS:STI85904.1	1	FALSE	None	None	PF07690	None	FALSE	299	BLASTHIT	complete	yes	None	NA	562	TrEMBL
A0A376LN97	A0A376LN97	A0A376LN97	Escherichia coli.	Escherichia coli	Escherichia	Enterobacterales	Proteobacteria	Gammaproteobacteria	Enterobacteriaceae	NA-Bacteria	Bacteria	NCTC7928_06501	0022857 transmembrane transporter activity	None	None	Airways|Skin|Gastrointestinal tract|Not Specified|Urogenital tract	Facultative,Not Specified	IPR020846	IPR011701	IPR036259	IPR005829	None	EMBL-CDS:STF45716.1	1	FALSE	None	None	PF07690	None	FALSE	302	BLASTHIT	complete	yes	None	NA	562	TrEMBL
A0A3L9HNR9	A0A3L9HNR9	A0A3L9HNR9	Escherichia coli.	Escherichia coli	Escherichia	Enterobacterales	Proteobacteria	Gammaproteobacteria	Enterobacteriaceae	NA-Bacteria	Bacteria	None	0022857 transmembrane transporter activity	None	None	Airways|Skin|Gastrointestinal tract|Not Specified|Urogenital tract	Facultative,Not Specified	IPR020846	IPR011701	IPR036259	None	None	EMBL-CDS:MWR91279.1|EMBL-CDS:RLY51616.1	1	FALSE	None	None	PF07690	None	FALSE	305	BLASTHIT	fragment		None	NA	562	TrEMBL
A0A5Z9D1L5	A0A5Z9D1L5	A0A5Z9D1L5	Salmonella enterica subsp. enterica serovar Schwarzengrund.	Salmonella enterica subsp. enterica serovar Schwar	Salmonella	Enterobacterales	Proteobacteria	Gammaproteobacteria	Enterobacteriaceae	NA-Bacteria	Bacteria	DQY17_24725	0022857 transmembrane transporter activity	None	None	Not Specified	Facultative	IPR020846	IPR011701	IPR036259	None	None	EMBL-CDS:ECT0474820.1	1	FALSE	None	None	PF07690	None	FALSE	308	BLASTHIT	fragment		None	NA	340190	TrEMBL
A0A3S4HCM2	A0A3S4HCM2	A0A3S4HCM2	Klebsiella pneumoniae.	Klebsiella pneumoniae	Klebsiella/Raoultella group	Enterobacterales	Proteobacteria	Gammaproteobacteria	Enterobacteriaceae	NA-Bacteria	Bacteria	NCTC13635_05051	0022857 transmembrane transporter activity	None	None	Airways|Skin	Not Specified	IPR020846	IPR011701	IPR036259	None	None	EMBL-CDS:VEB05205.1	1	FALSE	None	None	PF07690	None	FALSE	308	BLASTHIT	complete	yes	None	NA	573	TrEMBL
A0A7I7DJZ9	A0A7I7DJZ9	A0A7I7DJZ9	Citrobacter portucalensis.	Citrobacter portucalensis	Citrobacter	Enterobacterales	Proteobacteria	Gammaproteobacteria	Enterobacteriaceae	NA-Bacteria	Bacteria	STN0717CIT36_26650	0022857 transmembrane transporter activity	None	None	None	None	IPR020846	IPR011701	IPR036259	None	None	EMBL-CDS:BBW17241.1	1	FALSE	None	None	PF07690	None	FALSE	310	BLASTHIT	complete	yes	None	NA	1639133	TrEMBL
A0A6D0IF06	A0A6D0IF06	A0A6D0IF06	Escherichia coli.	Escherichia coli	Escherichia	Enterobacterales	Proteobacteria	Gammaproteobacteria	Enterobacteriaceae	NA-Bacteria	Bacteria	GQA06_24930	0022857 transmembrane transporter activity	None	None	Airways|Skin|Gastrointestinal tract|Not Specified|Urogenital tract	Facultative,Not Specified	IPR020846	IPR011701	IPR036259	None	None	EMBL-CDS:MWR17016.1	1	FALSE	None	None	PF07690	None	FALSE	310	BLASTHIT	fragment		None	NA	562	TrEMBL
A0A809NUP0	A0A809NUP0	A0A809NUP0	Lactiplantibacillus plantarum	Lactiplantibacillus plantarum	Lactiplantibacillus	Lactobacillales	Firmicutes	Bacilli	Lactobacillaceae	Terrabacteria group	Bacteria	SN35N_2973	0022857 transmembrane transporter activity	None	None	Gastrointestinal tract	Not Specified	IPR020846	IPR011701	IPR036259	IPR005829	None	EMBL-CDS:BBA83352.1	1	FALSE	None	None	PF07690	None	FALSE	311	BLASTHIT	complete	yes	None	NA	1590	TrEMBL
A0A380AVD0	A0A380AVD0	A0A380AVD0	Shigella flexneri.	Shigella flexneri	Shigella	Enterobacterales	Proteobacteria	Gammaproteobacteria	Enterobacteriaceae	NA-Bacteria	Bacteria	NCTC9783_03462	0022857 transmembrane transporter activity	None	None	None	None	IPR020846	IPR011701	IPR036259	None	None	EMBL-CDS:SUI88376.1	1	FALSE	None	None	PF07690	None	FALSE	313	BLASTHIT	complete	yes	None	NA	623	TrEMBL
A0A376M731	A0A376M731	A0A376M731	Escherichia coli.	Escherichia coli	Escherichia	Enterobacterales	Proteobacteria	Gammaproteobacteria	Enterobacteriaceae	NA-Bacteria	Bacteria	NCTC7927_02594	0022857 transmembrane transporter activity	None	None	Airways|Skin|Gastrointestinal tract|Not Specified|Urogenital tract	Facultative,Not Specified	IPR020846	IPR011701	IPR036259	IPR005829	None	EMBL-CDS:STF93796.1	1	FALSE	None	None	PF07690	None	FALSE	313	BLASTHIT	complete	yes	None	NA	562	TrEMBL
A0A732JQG2	A0A732JQG2	A0A732JQG2	Salmonella enteritidis.	Salmonella enterica subsp. enterica serovar Enteri	Salmonella	Enterobacterales	Proteobacteria	Gammaproteobacteria	Enterobacteriaceae	NA-Bacteria	Bacteria	G4G70_004071	0022857 transmembrane transporter activity	None	None	Not Specified	Facultative	IPR020846	IPR011701	IPR036259	None	None	EMBL-CDS:HAE5120540.1	1	FALSE	None	None	PF07690	None	FALSE	315	BLASTHIT	fragment	yes	None	NA	149539	TrEMBL
A0A827LCQ2	A0A827LCQ2	A0A827LCQ2	Escherichia coli.	Escherichia coli	Escherichia	Enterobacterales	Proteobacteria	Gammaproteobacteria	Enterobacteriaceae	NA-Bacteria	Bacteria	BO178_001256	0022857 transmembrane transporter activity	None	None	Airways|Skin|Gastrointestinal tract|Not Specified|Urogenital tract	Facultative,Not Specified	IPR020846	IPR011701	IPR036259	None	None	EMBL-CDS:EFG2486814.1	1	FALSE	None	None	PF07690	None	FALSE	318	BLASTHIT	complete	yes	None	NA	562	TrEMBL
A0A0J2EFD2	A0A0J2EFD2|A0A377K5Q9	A0A0J2EFD2	Escherichia coli.	Escherichia coli	Escherichia	Enterobacterales	Proteobacteria	Gammaproteobacteria	Enterobacteriaceae	NA-Bacteria	Bacteria	NCTC10090_01280|NCTC9075_03192	0022857 transmembrane transporter activity	None	None	Airways|Skin|Gastrointestinal tract|Not Specified|Urogenital tract	Facultative,Not Specified	IPR020846	IPR011701	IPR036259	None	None	GI:838814748|GI:545266769|EMBL-CDS:STL96385.1|EMBL-CDS:STP19762.1	2	FALSE	None	None	PF07690	None	FALSE	322	BLASTHIT	complete	yes	None	NA	562	TrEMBL
A0A379WUM7	A0A379WUM7	A0A379WUM7	Salmonella enterica I.	Salmonella enterica subsp. enterica	Salmonella	Enterobacterales	Proteobacteria	Gammaproteobacteria	Enterobacteriaceae	NA-Bacteria	Bacteria	NCTC8261_04093	0022857 transmembrane transporter activity	None	None	Not Specified	Facultative	IPR020846	IPR011701	IPR036259	None	None	EMBL-CDS:SUH37789.1	1	FALSE	None	None	PF07690	None	FALSE	323	BLASTHIT	complete	yes	None	NA	59201	TrEMBL
F4VFT2	F4VFT2	F4VFT2	Escherichia coli H591.	Escherichia coli H591	Escherichia	Enterobacterales	Proteobacteria	Gammaproteobacteria	Enterobacteriaceae	NA-Bacteria	Bacteria	ECPG_00229	0022857 transmembrane transporter activity	None	None	None	None	IPR020846	IPR011701	IPR036259	None	None	GI:331074022|EMBL-CDS:EGI45342.1	1	FALSE	None	None	PF07690	None	FALSE	325	BLASTHIT	complete	yes	None	NA	656408	TrEMBL
A0A737RZN7	A0A737RZN7	A0A737RZN7	Salmonella enterica subsp. enterica serovar Heidelberg.	Salmonella enterica subsp. enterica serovar Heidel	Salmonella	Enterobacterales	Proteobacteria	Gammaproteobacteria	Enterobacteriaceae	NA-Bacteria	Bacteria	GNA60_005131	0022857 transmembrane transporter activity	None	None	None	None	IPR020846	IPR011701	IPR036259	None	None	EMBL-CDS:HAE8482851.1	1	FALSE	None	None	PF07690	None	FALSE	332	BLASTHIT	fragment		None	NA	611	TrEMBL
A0A6L7CGB6	A0A6L7CGB6	A0A6L7CGB6	Escherichia coli.	Escherichia coli	Escherichia	Enterobacterales	Proteobacteria	Gammaproteobacteria	Enterobacteriaceae	NA-Bacteria	Bacteria	GP954_12420	0022857 transmembrane transporter activity	None	None	Airways|Skin|Gastrointestinal tract|Not Specified|Urogenital tract	Facultative,Not Specified	IPR020846	IPR011701	IPR036259	None	None	EMBL-CDS:MWT85943.1	1	FALSE	None	None	PF07690	None	FALSE	332	BLASTHIT	fragment		None	NA	562	TrEMBL
A0A2S3U9P9	A0A2S3U9P9	A0A2S3U9P9	Lactiplantibacillus plantarum subsp. plantarum.	Lactiplantibacillus plantarum subsp. plantarum	Lactiplantibacillus	Lactobacillales	Firmicutes	Bacilli	Lactobacillaceae	Terrabacteria group	Bacteria	S101258_00215	0022857 transmembrane transporter activity	None	None	None	None	IPR020846	IPR011701	IPR036259	None	None	EMBL-CDS:POD89072.1	1	TRUE	None	None	PF07690	None	FALSE	332	BLASTHIT	complete		None	NA	337330	TrEMBL
A0A655C2B8	A0A655C2B8	A0A655C2B8	Salmonella enterica subsp. enterica serovar Bovismorbificans.	Salmonella enterica subsp. enterica serovar Bovism	Salmonella	Enterobacterales	Proteobacteria	Gammaproteobacteria	Enterobacteriaceae	NA-Bacteria	Bacteria	ERS008198_01445	0022857 transmembrane transporter activity	None	None	None	None	IPR020846	IPR011701	IPR036259	IPR005829	None	EMBL-CDS:CNT92342.1	1	FALSE	None	None	PF07690	None	FALSE	340	BLASTHIT	complete		None	NA	58097	TrEMBL
A0A4U9TRZ5	A0A4U9TRZ5	A0A4U9TRZ5	Serratia fonticola.	Serratia fonticola	Serratia	Enterobacterales	Proteobacteria	Gammaproteobacteria	Yersiniaceae	NA-Bacteria	Bacteria	NCTC12965_01683	0022857 transmembrane transporter activity	None	None	None	None	IPR020846	IPR011701	IPR036259	None	None	EMBL-CDS:VTR23136.1	1	FALSE	None	None	PF07690	None	FALSE	342	BLASTHIT	complete	yes	None	NA	47917	TrEMBL
W1ETF9	W1ETF9	W1ETF9	Escherichia coli ISC7.	Escherichia coli ISC7	Escherichia	Enterobacterales	Proteobacteria	Gammaproteobacteria	Enterobacteriaceae	NA-Bacteria	Bacteria	None	0022857 transmembrane transporter activity	None	None	None	None	IPR020846	IPR011701	IPR036259	None	None	EMBL-CDS:CDL24668.1	1	FALSE	None	None	PF07690	None	FALSE	344	BLASTHIT	complete	yes	None	NA	1432555	TrEMBL
A0A1E7XHJ5	A0A1E7XHJ5	A0A1E7XHJ5	Lentilactobacillus sunkii.	Lentilactobacillus sunkii	Lentilactobacillus	Lactobacillales	Firmicutes	Bacilli	Lactobacillaceae	Terrabacteria group	Bacteria	LASUN_05180	0022857 transmembrane transporter activity	None	None	None	None	IPR020846	IPR011701	IPR036259	None	None	GI:1078266794|EMBL-CDS:OFA12580.1	1	FALSE	None	None	PF07690	None	FALSE	346	BLASTHIT	complete		481719.LASUN_05180	NA	481719	TrEMBL
A0A2X3EVI5	A0A2X3EVI5	A0A2X3EVI5	Klebsiella pneumoniae.	Klebsiella pneumoniae	Klebsiella/Raoultella group	Enterobacterales	Proteobacteria	Gammaproteobacteria	Enterobacteriaceae	NA-Bacteria	Bacteria	NCTC13465_04495	0022857 transmembrane transporter activity	None	None	Airways|Skin	Not Specified	IPR020846	IPR011701	IPR036259	IPR005829	None	EMBL-CDS:SQC48302.1	1	FALSE	None	None	PF07690	None	FALSE	347	BLASTHIT	complete	yes	None	NA	573	TrEMBL
A0A2J4VQD7	A0A2J4VQD7	A0A2J4VQD7	Klebsiella michiganensis.	Klebsiella michiganensis	Klebsiella/Raoultella group	Enterobacterales	Proteobacteria	Gammaproteobacteria	Enterobacteriaceae	NA-Bacteria	Bacteria	CWN68_06605	0022857 transmembrane transporter activity	None	None	None	None	IPR020846	IPR011701	IPR036259	IPR005829	None	EMBL-CDS:PLM00075.1	1	FALSE	None	None	PF07690	None	FALSE	348	BLASTHIT	fragment	yes	None	NA	1134687	TrEMBL
A0A485JEL6	A0A485JEL6	A0A485JEL6	Escherichia coli.	Escherichia coli	Escherichia	Enterobacterales	Proteobacteria	Gammaproteobacteria	Enterobacteriaceae	NA-Bacteria	Bacteria	NCTC10974_02643	0022857 transmembrane transporter activity	None	None	Airways|Skin|Gastrointestinal tract|Not Specified|Urogenital tract	Facultative,Not Specified	IPR020846	IPR011701	IPR036259	IPR005829	None	EMBL-CDS:VFT69126.1	1	FALSE	None	None	PF07690	None	FALSE	351	BLASTHIT	complete	yes	None	NA	562	TrEMBL
A0A377K5Q2	A0A377K5Q2	A0A377K5Q2	Escherichia coli.	Escherichia coli	Escherichia	Enterobacterales	Proteobacteria	Gammaproteobacteria	Enterobacteriaceae	NA-Bacteria	Bacteria	NCTC9075_03191	0022857 transmembrane transporter activity	None	None	Airways|Skin|Gastrointestinal tract|Not Specified|Urogenital tract	Facultative,Not Specified	IPR020846	IPR011701	IPR036259	None	None	EMBL-CDS:STP19761.1	1	FALSE	None	None	PF07690	None	FALSE	351	BLASTHIT	complete	yes	None	NA	562	TrEMBL
A0A378BC16	A0A378BC16	A0A378BC16	Klebsiella pneumoniae.	Klebsiella pneumoniae	Klebsiella/Raoultella group	Enterobacterales	Proteobacteria	Gammaproteobacteria	Enterobacteriaceae	NA-Bacteria	Bacteria	NCTC5053_04296	0022857 transmembrane transporter activity	None	None	Airways|Skin	Not Specified	IPR020846	IPR011701	IPR036259	IPR005829	None	EMBL-CDS:STV35558.1	1	FALSE	None	None	PF07690	None	FALSE	352	BLASTHIT	complete	yes	None	NA	573	TrEMBL
A0A2N5AHH4	A0A2N5AHH4	A0A2N5AHH4	Klebsiella variicola.	Klebsiella variicola	Klebsiella/Raoultella group	Enterobacterales	Proteobacteria	Gammaproteobacteria	Enterobacteriaceae	NA-Bacteria	Bacteria	CWM98_11310	0022857 transmembrane transporter activity	None	None	None	None	IPR020846	IPR011701	IPR036259	IPR005829	None	EMBL-CDS:PLP45962.1	1	FALSE	None	None	PF07690	None	FALSE	353	BLASTHIT	fragment		None	NA	244366	TrEMBL
A0A4Y1ZAT6	A0A4Y1ZAT6	A0A4Y1ZAT6	Sporolactobacillus inulinus.	Sporolactobacillus inulinus	Sporolactobacillus	Bacillales	Firmicutes	Bacilli	Sporolactobacillaceae	Terrabacteria group	Bacteria	NBRC111894_1694	0004106 chorismate mutase activity|0022857 transmembrane transporter activity	None	None	None	None	IPR002701|IPR020846	IPR011701	IPR036259|IPR036263|IPR036979	None	None	EMBL-CDS:GAY76140.1	1	FALSE	None	None	PF01817|PF07690	None	FALSE	354	BLASTHIT	complete	yes	None	NA	2078	TrEMBL
A0A158SM02	A0A158SM02	A0A158SM02	Limosilactobacillus fermentum	Limosilactobacillus fermentum	Limosilactobacillus	Lactobacillales	Firmicutes	Bacilli	Lactobacillaceae	Terrabacteria group	Bacteria	LFER_977	0022857 transmembrane transporter activity	None	None	None	None	IPR020846	IPR011701	IPR036259	None	None	EMBL-CDS:CDN25831.1	1	FALSE	None	None	PF07690	None	FALSE	356	BLASTHIT	complete	yes	1613.GCA_002119645_01361	NA	1613	TrEMBL
C2KLY8	C2KLY8	C2KLY8	Leuconostoc mesenteroides subsp. cremoris ATCC 19254.	Leuconostoc mesenteroides subsp. cremoris ATCC 192	Leuconostoc	Lactobacillales	Firmicutes	Bacilli	Lactobacillaceae	Terrabacteria group	Bacteria	HMPREF0555_1654	0022857 transmembrane transporter activity	None	None	Gastrointestinal tract	Aerobe	IPR020846	IPR011701	IPR036259	None	None	GI:227351490|GI:488904381|EMBL-CDS:EEJ41750.1	1	FALSE	None	None	PF07690	None	FALSE	357	BLASTHIT	complete		None	NA	586220	TrEMBL
A0A1G9Z206	A0A1G9Z206	A0A1G9Z206	Limosilactobacillus mucosae	Limosilactobacillus mucosae	Limosilactobacillus	Lactobacillales	Firmicutes	Bacilli	Lactobacillaceae	Terrabacteria group	Bacteria	SAMN05216430_103152	0022857 transmembrane transporter activity	None	None	None	None	IPR020846	IPR011701	IPR036259	None	None	EMBL-CDS:SDN15462.1	1	FALSE	None	None	PF07690	None	FALSE	360	BLASTHIT	complete	yes	None	NA	97478	TrEMBL
A0A0L0RHL0	A0A0L0RHL0	A0A0L0RHL0	Lactobacillus delbrueckii subsp. indicus.	Lactobacillus delbrueckii subsp. indicus	Lactobacillus	Lactobacillales	Firmicutes	Bacilli	Lactobacillaceae	Terrabacteria group	Bacteria	LDI10_06975	0022857 transmembrane transporter activity	None	None	None	None	IPR020846	IPR011701	IPR036259	None	None	GI:915790892|GI:1120752954|GI:908968789|EMBL-CDS:KNE30207.1|REFSEQ:WP_050890538.1	1	FALSE	fig|249265.3.peg.1511	None	PF07690	None	FALSE	361	BLASTHIT	complete		None	NA	249265	TrEMBL
A0A2X2S466	A0A2X2S466	A0A2X2S466	Citrobacter freundii.	Citrobacter freundii	Citrobacter	Enterobacterales	Proteobacteria	Gammaproteobacteria	Enterobacteriaceae	NA-Bacteria	Bacteria	NCTC13639_03280	0022857 transmembrane transporter activity	None	None	Skin	Facultative	IPR020846	IPR011701	IPR036259	IPR005829	None	EMBL-CDS:SQA84001.1	1	FALSE	None	None	PF07690	None	FALSE	362	BLASTHIT	complete	yes	None	NA	546	TrEMBL
A0A2J4PPR6	A0A2J4PPR6	A0A2J4PPR6	Klebsiella michiganensis.	Klebsiella michiganensis	Klebsiella/Raoultella group	Enterobacterales	Proteobacteria	Gammaproteobacteria	Enterobacteriaceae	NA-Bacteria	Bacteria	CWN50_31070	0022857 transmembrane transporter activity	None	None	None	None	IPR020846	IPR011701	IPR036259	IPR005829	None	EMBL-CDS:PLL20763.1	1	FALSE	None	None	PF07690	None	FALSE	364	BLASTHIT	fragment		None	NA	1134687	TrEMBL
A0A5E8NRK7	A0A5E8NRK7|A0A6L7CBS7	A0A5E8NRK7	Escherichia coli.	Escherichia coli	Escherichia	Enterobacterales	Proteobacteria	Gammaproteobacteria	Enterobacteriaceae	NA-Bacteria	Bacteria	ACN68_26640|GP954_12415	0022857 transmembrane transporter activity	None	None	Airways|Skin|Gastrointestinal tract|Not Specified|Urogenital tract	Facultative,Not Specified	IPR020846	IPR011701	IPR036259	IPR005829	None	GI:1122904189|GI:486027611|GI:1122926489|GI:1122949853|EMBL-CDS:OKT61941.1|EMBL-CDS:MWT85942.1	2	FALSE	None	None	PF07690	None	FALSE	366	BLASTHIT	complete	yes	None	NA	562	TrEMBL
A0A2V4FES8	A0A2V4FES8|U6FAA1|U6FNG9	A0A2V4FES8	Lactobacillus helveticus|Lactobacillus helveticus CIRM-BIA 104.|Lactobacillus helveticus CIRM-BIA 101.	Lactobacillus helveticus|Lactobacillus helveticus CIRM-BIA 104|Lactobacillus helveticus CIRM-BIA 101	Lactobacillus	Lactobacillales	Firmicutes	Bacilli	Lactobacillaceae	Terrabacteria group	Bacteria	DM475_00360|LHCIRMBIA104_02055|LHCIRMBIA101_00762	0022857 transmembrane transporter activity	None	None	None	None	IPR020846	IPR011701	IPR036259	IPR005829	None	EMBL-CDS:PXZ20996.1|EMBL-CDS:CDI59526.1|REFSEQ:WP_003629561.1|EMBL-CDS:CDI64619.1|REFSEQ:WP_003627039.1	3	FALSE	None	None	PF07690	None	FALSE	366	BLASTHIT	complete		None	NA	1587|1226333|1226336	TrEMBL
A0A447PHI8	A0A447PHI8	A0A447PHI8	Salmonella enterica I.	Salmonella enterica subsp. enterica	Salmonella	Enterobacterales	Proteobacteria	Gammaproteobacteria	Enterobacteriaceae	NA-Bacteria	Bacteria	NCTC8271_02747	0022857 transmembrane transporter activity	None	None	Not Specified	Facultative	IPR020846	IPR011701	IPR036259	IPR005829	None	EMBL-CDS:VEA37238.1	1	FALSE	None	None	PF07690	None	FALSE	367	BLASTHIT	complete	yes	None	NA	59201	TrEMBL
A0A837RA14	A0A837RA14	A0A837RA14	Lactiplantibacillus pentosus DSM 20314.	Lactiplantibacillus pentosus DSM 20314	Lactiplantibacillus	Lactobacillales	Firmicutes	Bacilli	Lactobacillaceae	Terrabacteria group	Bacteria	FD24_GL001046	0022857 transmembrane transporter activity	None	None	None	None	IPR020846	IPR011701	IPR036259	IPR005829	None	GI:948590308|EMBL-CDS:KRK23364.1	1	FALSE	None	None	PF07690	None	FALSE	369	BLASTHIT	complete	yes	None	NA	1423791	TrEMBL
A0A6N8NLC7	A0A6N8NLC7|A0A6N8NN00	A0A6N8NLC7	Escherichia coli.	Escherichia coli	Escherichia	Enterobacterales	Proteobacteria	Gammaproteobacteria	Enterobacteriaceae	NA-Bacteria	Bacteria	GP979_21975|GP979_25205	0022857 transmembrane transporter activity	None	None	Airways|Skin|Gastrointestinal tract|Not Specified|Urogenital tract	Facultative,Not Specified	IPR020846	IPR011701	IPR036259	IPR005829	None	EMBL-CDS:MWR90940.1|EMBL-CDS:MWR91537.1	2	FALSE	None	None	PF07690	None	FALSE	371	BLASTHIT	fragment		None	NA	562	TrEMBL
A0A2W6PEA8	A0A2W6PEA8	A0A2W6PEA8	Escherichia coli.	Escherichia coli	Escherichia	Enterobacterales	Proteobacteria	Gammaproteobacteria	Enterobacteriaceae	NA-Bacteria	Bacteria	DNQ45_09255	0022857 transmembrane transporter activity	None	None	Airways|Skin|Gastrointestinal tract|Not Specified|Urogenital tract	Facultative,Not Specified	IPR020846	IPR011701	IPR036259	None	None	EMBL-CDS:PZT66639.1	1	FALSE	None	None	PF07690	None	FALSE	371	BLASTHIT	fragment		None	NA	562	TrEMBL
A0A739KRM6	A0A739KRM6	A0A739KRM6	Salmonella enterica	Salmonella enterica	Salmonella	Enterobacterales	Proteobacteria	Gammaproteobacteria	Enterobacteriaceae	NA-Bacteria	Bacteria	G4Y01_003182	0022857 transmembrane transporter activity	None	None	None	None	IPR020846	IPR011701	IPR036259	IPR005829	None	EMBL-CDS:HAE9518497.1	1	FALSE	None	None	PF07690	None	FALSE	372	BLASTHIT	fragment		None	NA	28901	TrEMBL
A0A0R1Q0G4	A0A0R1Q0G4	A0A0R1Q0G4	Liquorilactobacillus uvarum DSM 19971.	Liquorilactobacillus uvarum DSM 19971	Liquorilactobacillus	Lactobacillales	Firmicutes	Bacilli	Lactobacillaceae	Terrabacteria group	Bacteria	FD20_GL002144	0022857 transmembrane transporter activity	None	None	None	None	IPR020846	IPR011701	IPR036259	IPR005829	None	GI:948711186|EMBL-CDS:KRL38191.1	1	FALSE	fig|1423812.3.peg.2275	None	PF07690	None	FALSE	373	BLASTHIT	complete	yes	1423812.FD20_GL002144	NA	1423812	TrEMBL
D3L6Z5	D3L6Z5	D3L6Z5	Oenococcus oeni AWRIB429.	Oenococcus oeni AWRIB429	Oenococcus	Lactobacillales	Firmicutes	Bacilli	Lactobacillaceae	Terrabacteria group	Bacteria	AWRIB429_0125	0022857 transmembrane transporter activity	None	None	None	None	IPR020846	IPR011701	IPR036259	None	None	GI:290480643|EMBL-CDS:EFD89278.1	1	FALSE	None	None	PF07690	None	FALSE	374	BLASTHIT	complete	yes	None	NA	655225	TrEMBL
A0A8G9CLX1	A0A8G9CLX1	A0A8G9CLX1	Escherichia coli.	Escherichia coli	Escherichia	Enterobacterales	Proteobacteria	Gammaproteobacteria	Enterobacteriaceae	NA-Bacteria	Bacteria	ELV12_20155	0022857 transmembrane transporter activity	None	None	Airways|Skin|Gastrointestinal tract|Not Specified|Urogenital tract	Facultative,Not Specified	IPR020846	IPR011701	IPR036259	IPR005829	None	EMBL-CDS:TFP52473.1	1	FALSE	None	None	PF07690	None	FALSE	375	BLASTHIT	complete	yes	None	NA	562	TrEMBL
A0A7H4M027	A0A7H4M027	A0A7H4M027	Klebsiella michiganensis.	Klebsiella michiganensis	Klebsiella/Raoultella group	Enterobacterales	Proteobacteria	Gammaproteobacteria	Enterobacteriaceae	NA-Bacteria	Bacteria	NCTC11694_02948	0022857 transmembrane transporter activity	None	None	None	None	IPR020846	IPR011701	IPR036259	IPR005829	None	EMBL-CDS:STR41753.1	1	FALSE	None	None	PF07690	None	FALSE	375	BLASTHIT	complete		None	NA	1134687	TrEMBL
A0A376YCE7	A0A376YCE7	A0A376YCE7	Escherichia coli.	Escherichia coli	Escherichia	Enterobacterales	Proteobacteria	Gammaproteobacteria	Enterobacteriaceae	NA-Bacteria	Bacteria	NCTC9117_02996	0022857 transmembrane transporter activity	None	None	Airways|Skin|Gastrointestinal tract|Not Specified|Urogenital tract	Facultative,Not Specified	IPR020846	IPR011701	IPR036259	IPR005829	None	EMBL-CDS:STJ80379.1	1	FALSE	None	None	PF07690	None	FALSE	375	BLASTHIT	complete	yes	None	NA	562	TrEMBL
A0A0R2E4F6	A0A0R2E4F6	A0A0R2E4F6	Liquorilactobacillus mali KCTC 3596 = DSM 20444.	Liquorilactobacillus mali KCTC 3596 = DSM 20444	Liquorilactobacillus	Lactobacillales	Firmicutes	Bacilli	Lactobacillaceae	Terrabacteria group	Bacteria	FD00_GL001266	0022857 transmembrane transporter activity	None	None	None	None	IPR020846	IPR011701	IPR036259	IPR005829	None	GI:948896253|EMBL-CDS:KRN11263.1	1	FALSE	fig|1046596.6.peg.1349	None	PF07690	None	FALSE	375	BLASTHIT	complete	yes	None	NA	1046596	TrEMBL
A0A6C8H2C7	A0A6C8H2C7|C0Q620	A0A6C8H2C7	Salmonella enterica subsp. enterica serovar Uganda str. R8-3404.|Salmonella paratyphi C (strain RKS4594)	Salmonella enterica subsp. enterica serovar Uganda|Salmonella enterica subsp. enterica serovar Paraty	Salmonella	Enterobacterales	Proteobacteria	Gammaproteobacteria	Enterobacteriaceae	NA-Bacteria	Bacteria	LTSEUGA_2634|SPC_2370	0022857 transmembrane transporter activity	None	None	Not Specified	Facultative	IPR020846	IPR011701	IPR036259	None	sei:SPC_2370	GI:353648677|EMBL-CDS:EHC91515.1|GI:224468656|EMBL-CDS:ACN46486.1	2	FALSE	None	None	PF07690	None	FALSE	376	BLASTHIT	complete		None	NA	913083|476213	TrEMBL
A0A5S9MKX7	A0A5S9MKX7	A0A5S9MKX7	Bacillus safensis.	Bacillus safensis	Bacillus	Bacillales	Firmicutes	Bacilli	Bacillaceae	Terrabacteria group	Bacteria	BsIDN1_70530	0022857 transmembrane transporter activity	None	None	None	None	IPR020846	IPR011701	IPR036259	IPR005829	None	EMBL-CDS:BBP93435.1	1	FALSE	None	None	PF07690	None	FALSE	376	BLASTHIT	complete	yes	None	NA	561879	TrEMBL
A0A5F1DZA6	A0A5F1DZA6	A0A5F1DZA6	Escherichia coli.	Escherichia coli	Escherichia	Enterobacterales	Proteobacteria	Gammaproteobacteria	Enterobacteriaceae	NA-Bacteria	Bacteria	CQB02_07920	0022857 transmembrane transporter activity	None	None	Airways|Skin|Gastrointestinal tract|Not Specified|Urogenital tract	Facultative,Not Specified	IPR020846	IPR011701	IPR036259	IPR005829	None	EMBL-CDS:TGB67048.1	1	FALSE	None	None	PF07690	None	FALSE	376	BLASTHIT	complete	yes	None	NA	562	TrEMBL
A0A0R2NT57	A0A0R2NT57	A0A0R2NT57	Lacticaseibacillus fabifermentans DSM 21115.	Lacticaseibacillus fabifermentans DSM 21115	Lactiplantibacillus	Lactobacillales	Firmicutes	Bacilli	Lactobacillaceae	Terrabacteria group	Bacteria	DY78_GL000980	0022857 transmembrane transporter activity	None	None	None	None	IPR020846	IPR011701	IPR036259	None	None	GI:949016057|EMBL-CDS:KRO26442.1	1	FALSE	None	None	PF07690	None	FALSE	377	BLASTHIT	complete	yes	None	NA	1413187	TrEMBL
A0A0R1XRG3	A0A0R1XRG3	A0A0R1XRG3	Agrilactobacillus composti DSM 18527 = JCM 14202.	Agrilactobacillus composti DSM 18527 = JCM 14202	Agrilactobacillus	Lactobacillales	Firmicutes	Bacilli	Lactobacillaceae	Terrabacteria group	Bacteria	FC83_GL000244	0022857 transmembrane transporter activity	None	None	None	None	IPR020846	IPR011701	IPR036259	IPR005829	None	GI:948812678|EMBL-CDS:KRM32840.1	1	FALSE	fig|1423734.3.peg.244	None	PF07690	None	FALSE	377	BLASTHIT	complete	yes	1423734.JCM14202_2554	NA	1423734	TrEMBL
A0A6N8QJB5	A0A6N8QJB5	A0A6N8QJB5	Escherichia coli.	Escherichia coli	Escherichia	Enterobacterales	Proteobacteria	Gammaproteobacteria	Enterobacteriaceae	NA-Bacteria	Bacteria	GRW57_23765	0022857 transmembrane transporter activity	None	None	Airways|Skin|Gastrointestinal tract|Not Specified|Urogenital tract	Facultative,Not Specified	IPR020846	IPR011701	IPR036259	IPR005829	None	EMBL-CDS:MXH43283.1	1	FALSE	None	None	PF07690	None	FALSE	379	BLASTHIT	complete		None	NA	562	TrEMBL
A0A0R2J3Y3	A0A0R2J3Y3	A0A0R2J3Y3	Carnobacterium maltaromaticum	Carnobacterium maltaromaticum	Carnobacterium	Lactobacillales	Firmicutes	Bacilli	Carnobacteriaceae	Terrabacteria group	Bacteria	IV76_GL003006	0022857 transmembrane transporter activity	None	None	None	None	IPR020846	IPR011701	IPR036259	IPR005829	None	GI:948959132|EMBL-CDS:KRN71897.1	1	FALSE	fig|2751.34.peg.3069	None	PF07690	None	FALSE	379	BLASTHIT	complete	yes	None	NA	2751	TrEMBL
G0M4U9	G0M4U9	G0M4U9	Lactiplantibacillus pentosus IG1.	Lactiplantibacillus pentosus IG1	Lactiplantibacillus	Lactobacillales	Firmicutes	Bacilli	Lactobacillaceae	Terrabacteria group	Bacteria	LPENT_01939	0022857 transmembrane transporter activity	None	None	None	None	IPR020846	IPR011701	IPR036259	IPR005829	None	GI:339638178|EMBL-CDS:CCC17243.1	1	FALSE	None	None	PF07690	None	FALSE	380	BLASTHIT	complete	yes	None	NA	1042160	TrEMBL
A0A3T3IIB9	A0A3T3IIB9|A0A3Z2MWV2|A0A5Y8EBZ7|A0A6C6ZWF4|A0A718YFS7|M7SC04	A0A3T3IIB9	Salmonella dublin.|Salmonella enterica I.|Salmonella enterica|Salmonella dublin (strain CT_02021853)|Salmonella typhimurium (strain SL1344)|Salmonella enterica subsp. enterica serovar Dublin str. UC16.	Salmonella enterica subsp. enterica serovar Dublin|Salmonella enterica subsp. enterica|Salmonella enterica|Salmonella enterica subsp. enterica serovar Typhim	Salmonella	Enterobacterales	Proteobacteria	Gammaproteobacteria	Enterobacteriaceae	NA-Bacteria	Bacteria	SeD_A1982|G1X15_02705|A670_02285	0022857 transmembrane transporter activity	None	None	Not Specified	Facultative	IPR020846	IPR011701	IPR036259	IPR005829	sed:SeD_A1982	GI:661556646|GI:446720361|EMBL-CDS:EBM8729542.1|EMBL-CDS:EBM9047378.1|EMBL-CDS:EBO8601593.1|EMBL-CDS:EBZ8448788.1|EMBL-CDS:ECA3205498.1|EMBL-CDS:ECU3178225.1|EMBL-CDS:ECV3272812.1|EMBL-CDS:ECV9567302.1|EMBL-CDS:ECX6525499.1|EMBL-CDS:EDG0106044.1|EMBL-CDS:EDI0342423.1|EMBL-CDS:HAB2152921.1|EMBL-CDS:HAB2226287.1|EMBL-CDS:HAB2457041.1|EMBL-CDS:HAB4126149.1|EMBL-CDS:HAB5001977.1|EMBL-CDS:HAB5367230.1…	6	FALSE	fig|1192688.3.peg.2193	None	PF07690	None	FALSE	380	BLASTHIT	complete	yes	None	NA	98360|59201|28901|439851|216597|1192688	TrEMBL
A0A242DFF4	A0A242DFF4	A0A242DFF4	Enterococcus sp. 3H8_DIV0648.	Enterococcus sp. 3H8_DIV0648	Enterococcus	Lactobacillales	Firmicutes	Bacilli	Enterococcaceae	Terrabacteria group	Bacteria	A5875_002641	0022857 transmembrane transporter activity	None	None	None	None	IPR020846	IPR011701	IPR036259	IPR005829	None	GI:1192843711|EMBL-CDS:OTO21260.1	1	FALSE	None	None	PF07690	None	FALSE	381	BLASTHIT	complete	yes	None	NA	1834178	TrEMBL
A0A1B2IQG1	A0A1B2IQG1|A0A2I6BLC0|A0A2V4EFG3|A0A386RDI9|A8YW92|U6F4Q4|W5XG32	A0A1B2IQG1	Lactobacillus helveticus|Lactobacillus helveticus (strain DPC 4571)|Lactobacillus helveticus CIRM-BIA 951.|Lactobacillus helveticus H9.	Lactobacillus helveticus|Lactobacillus helveticus DPC 4571|Lactobacillus helveticus CIRM-BIA 951|Lactobacillus helveticus H9	Lactobacillus	Lactobacillales	Firmicutes	Bacilli	Lactobacillaceae	Terrabacteria group	Bacteria	BCM45_03895|Lh22155_03610|DM470_06000|BC335_0681|lhv_1538|LHCIRMBIA951_02203|LBH_1288	0022857 transmembrane transporter activity	None	None	None	None	IPR020846	IPR011701	IPR036259	IPR005829	lhe:lhv_1538|lhh:LBH_1288	GI:1051358481|GI:1158673368|GI:1050773869|EMBL-CDS:ANZ55710.1|REFSEQ:WP_065866536.1|GI:501168091|GI:1318702961|EMBL-CDS:AUI75906.1|REFSEQ:WP_012212090.1|GI:554766466|GI:1318701050|EMBL-CDS:PXZ13389.1|REFSEQ:WP_023191130.1|GI:1485731156|EMBL-CDS:AYE61191.1|GI:160348804|EMBL-CDS:ABX27478.1|EMBL-CDS:CDI58951.1|GI:644142300|GI:578023880|EMBL-CDS:AHI12277.1|REFSEQ:WP_025283766.1	7	FALSE	fig|767456.3.peg.1539	None	PF07690	None	FALSE	381	BLASTHIT	complete	yes	405566.lhv_1538	NA	1587|405566|1226334|767456	TrEMBL
A0A0R1UEU2	A0A0R1UEU2	A0A0R1UEU2	Lactobacillus kalixensis DSM 16043.	Lactobacillus kalixensis DSM 16043	Lactobacillus	Lactobacillales	Firmicutes	Bacilli	Lactobacillaceae	Terrabacteria group	Bacteria	FC46_GL000746	0022857 transmembrane transporter activity	None	None	None	None	IPR020846	IPR011701	IPR036259	None	None	GI:948766403|EMBL-CDS:KRL89571.1	1	FALSE	fig|1423763.3.peg.753	None	PF07690	None	FALSE	381	BLASTHIT	complete	yes	1423763.FC46_GL000746	NA	1423763	TrEMBL
A0A0H2UZP3	A0A0H2UZP3|A0A0H2VXF4	A0A0H2UZP3	Shigella flexneri.	Shigella flexneri	Shigella	Enterobacterales	Proteobacteria	Gammaproteobacteria	Enterobacteriaceae	NA-Bacteria	Bacteria	S1852|SF1720	0022857 transmembrane transporter activity	None	None	None	None	IPR020846	IPR011701	IPR036259	IPR005829	sfx:S1852|sfl:SF1720	GI:491240442|GI:30041456|EMBL-CDS:AAP17184.1|GI:56383504|GI:56479953|EMBL-CDS:AAN43296.2|REFSEQ:NP_707589.2	2	FALSE	fig|198214.7.peg.2034	None	PF07690	None	FALSE	381	BLASTHIT	complete	yes	None	NA	623	TrEMBL
A0A1X3JX25	A0A1X3JX25	A0A1X3JX25	Escherichia albertii B156.	Escherichia albertii B156	Escherichia	Enterobacterales	Proteobacteria	Gammaproteobacteria	Enterobacteriaceae	NA-Bacteria	Bacteria	EAPG_01399	0022857 transmembrane transporter activity	None	None	None	None	IPR020846	IPR011701	IPR036259	None	None	GI:1185798300|EMBL-CDS:OSL32737.1	1	FALSE	None	None	PF07690	None	FALSE	382	BLASTHIT	complete	yes	None	NA	550693	TrEMBL
A0A1I1YXW4	A0A1I1YXW4	A0A1I1YXW4	Peptostreptococcus sp. D1.	Peptostreptococcus sp. D1	Peptostreptococcus	Eubacteriales	Firmicutes	Clostridia	Peptostreptococcaceae	Terrabacteria group	Bacteria	SAMN02910278_00397	0022857 transmembrane transporter activity	None	None	None	None	IPR020846	IPR011701	IPR036259	IPR005829	None	EMBL-CDS:SFE24297.1	1	FALSE	None	None	PF07690	None	FALSE	383	BLASTHIT	complete	yes	72304.SAMN02910278_00397	NA	72304	TrEMBL
A0A6V6Y370	A0A6V6Y370	A0A6V6Y370	Peptoniphilus nemausensis.	Peptoniphilus nemausensis	Peptoniphilus	Tissierellales	Firmicutes	Tissierellia	Peptoniphilaceae	Terrabacteria group	Bacteria	PEPNEM18_00787	0022857 transmembrane transporter activity	None	None	None	None	IPR020846	IPR011701	IPR036259	IPR005829	None	EMBL-CDS:CAC9928777.1	1	FALSE	None	None	PF07690	None	FALSE	384	BLASTHIT	complete		None	NA	2582829	TrEMBL
A0A5B7TPS9	A0A5B7TPS9	A0A5B7TPS9	Caloramator sp. E03.	Caloramator sp. E03	Caloramator	Eubacteriales	Firmicutes	Clostridia	Clostridiaceae	Terrabacteria group	Bacteria	FDN13_10665	0022857 transmembrane transporter activity	None	None	None	None	IPR020846	IPR011701	IPR036259	IPR005829	cale:FDN13_10665	EMBL-CDS:QCX34839.1	1	FALSE	None	None	PF07690	None	FALSE	384	BLASTHIT	complete	yes	None	NA	2576307	TrEMBL
A0A4Q0VFJ1	A0A4Q0VFJ1	A0A4Q0VFJ1	Levilactobacillus suantsaii.	Levilactobacillus suantsaii	Levilactobacillus	Lactobacillales	Firmicutes	Bacilli	Lactobacillaceae	Terrabacteria group	Bacteria	DXH47_10295	0022857 transmembrane transporter activity	None	None	None	None	IPR020846	IPR011701	IPR036259	IPR005829	None	EMBL-CDS:RXI76596.1	1	FALSE	None	None	PF07690	None	FALSE	384	BLASTHIT	complete	yes	None	NA	2292255	TrEMBL
A0A1V3W4K1	A0A1V3W4K1|A0A2H4TZF3|A0A2K4P8R8|A0A2X1N9C3|A0A7H9S6D0|A0A828U5Y7|A0A829DV35|A0A8F9GAE5	A0A1V3W4K1	Escherichia coli.|Escherichia coli DEC2D.|Escherichia coli 2875150.	Escherichia coli|Escherichia coli DEC2D|Escherichia coli 2875150	Escherichia	Enterobacterales	Proteobacteria	Gammaproteobacteria	Enterobacteriaceae	NA-Bacteria	Bacteria	BMT91_02325|CV83915_04692|EC1094V2_2061|NCTC9073_05665|HVY77_11975|ECDEC2D_1883|EC2875150_1988|KZY06_06235	0022857 transmembrane transporter activity	None	None	Airways|Skin|Gastrointestinal tract|Not Specified|Urogenital tract	Facultative,Not Specified|Facultative	IPR020846	IPR011701	IPR036259	IPR005829	None	GI:958614680|GI:1041934330|EMBL-CDS:OOK31240.1|GI:1289452016|EMBL-CDS:ATZ34958.1|EMBL-CDS:SMZ45157.1|GI:1205440389|EMBL-CDS:SPX19528.1|EMBL-CDS:QMF67625.1|GI:377881874|EMBL-CDS:EHU46431.1|EMBL-CDS:ENB13370.1|EMBL-CDS:QYD82513.1	8	FALSE	None	None	PF07690	None	FALSE	384	BLASTHIT	complete	yes	None	NA	562|868141|1116036	TrEMBL
A0A0R2MN83	A0A0R2MN83	A0A0R2MN83	Lactiplantibacillus xiangfangensis.	Lactiplantibacillus xiangfangensis	Lactiplantibacillus	Lactobacillales	Firmicutes	Bacilli	Lactobacillaceae	Terrabacteria group	Bacteria	IV64_GL001848	0022857 transmembrane transporter activity	None	None	None	None	IPR020846	IPR011701	IPR036259	IPR005829	None	GI:949003032|EMBL-CDS:KRO14012.1	1	FALSE	fig|942150.3.peg.1921	None	PF07690	None	FALSE	384	BLASTHIT	complete	yes	942150.IV64_GL001848	NA	942150	TrEMBL
G5LPI0	G5LPI0	G5LPI0	Salmonella enterica subsp. enterica serovar Alachua str. R6-377.	Salmonella enterica subsp. enterica serovar Alachu	Salmonella	Enterobacterales	Proteobacteria	Gammaproteobacteria	Enterobacteriaceae	NA-Bacteria	Bacteria	LTSEALA_2628	0022857 transmembrane transporter activity	None	None	Not Specified	Facultative	IPR020846	IPR011701	IPR036259	None	None	GI:353576184|EMBL-CDS:EHC38711.1	1	FALSE	fig|913241.3.peg.1987	None	PF07690	None	FALSE	385	BLASTHIT	complete	yes	None	NA	913241	TrEMBL
A0A5Y6M8Y3	A0A5Y6M8Y3|A0A730K0I9	A0A5Y6M8Y3	Salmonella houtenae.|Salmonella enterica subsp. houtenae serovar 43:z4,z23:-.	Salmonella enterica subsp. houtenae|Salmonella enterica subsp. houtenae serovar 43:z4,	Salmonella	Enterobacterales	Proteobacteria	Gammaproteobacteria	Enterobacteriaceae	NA-Bacteria	Bacteria	FRN20_11965|GND52_001483	0022857 transmembrane transporter activity	None	None	None	None	IPR020846	IPR011701	IPR036259	IPR005829	None	EMBL-CDS:ECK7331515.1|EMBL-CDS:HAE3861647.1	2	FALSE	None	None	PF07690	None	FALSE	385	BLASTHIT	complete		None	NA	59205|59244	TrEMBL
A0A6D0IB02	A0A6D0IB02	A0A6D0IB02	Escherichia coli.	Escherichia coli	Escherichia	Enterobacterales	Proteobacteria	Gammaproteobacteria	Enterobacteriaceae	NA-Bacteria	Bacteria	GQA06_12940	0022857 transmembrane transporter activity	None	None	Airways|Skin|Gastrointestinal tract|Not Specified|Urogenital tract	Facultative,Not Specified	IPR020846	IPR011701	IPR036259	IPR005829	None	EMBL-CDS:MWR14689.1	1	FALSE	None	None	PF07690	None	FALSE	386	BLASTHIT	fragment		None	NA	562	TrEMBL
A0A384KZS8	A0A384KZS8|A0A398PZ78|A0A658Y6Z3|A0A7U8W2N0|A0A7U8ZZL1|A0A7U9LNU2|A0A822PLS7|A0A8D5SXK3|D2AGJ3|F5NUU2|Q0T482|Q83RA3	A0A384KZS8	Shigella flexneri.|Shigella boydii.|Escherichia coli FVEC1412.|Escherichia coli FVEC1302.|Escherichia coli O145:H28.|Shigella flexneri 2a.|Escherichia coli.|Shigella flexneri serotype X (strain 2002017)|Shigella flexneri K-227.|Shigella flexneri serotype 5b (strain 8401)	Shigella flexneri|Shigella boydii|Escherichia coli FVEC1412|Escherichia coli FVEC1302|Escherichia coli O145:H28|Shigella flexneri 2a|Escherichia coli|Shigella flexneri 2002017|Shigella flexneri K-227|Shigella flexneri 5 str. 8401	Shigella|Escherichia	Enterobacterales	Proteobacteria	Gammaproteobacteria	Enterobacteriaceae	NA-Bacteria	Bacteria	SAMEA3710514_03873|UL57_22855|NCTC8524_02601|ECGG_00527|ECFG_00541|ECKIH15140_01100|ERS574920_03452|SFxv_1928|SFK227_1892|SFV_1715|SF1721	0022857 transmembrane transporter activity	None	None	Airways|Skin|Gastrointestinal tract|Not Specified|Urogenital tract	Facultative,Not Specified|Facultative	IPR020846	IPR011701	IPR036259	None	sft:NCTC1_01867,sfx:S1853|sfe:SFxv_1928|sfv:SFV_1715|sfl:SF1721	GI:713636163|GI:30041457|GI:446124393|EMBL-CDS:AAP17185.1|EMBL-CDS:SVH90440.1|EMBL-CDS:RIF68409.1|EMBL-CDS:SUI74740.1|GI:291427396|EMBL-CDS:EFF00423.2|GI:298278274|EMBL-CDS:EFI19788.1|EMBL-CDS:GEG49235.1|EMBL-CDS:CEP58588.1|GI:446018424|EMBL-CDS:BCS61069.1|EMBL-CDS:BCS76566.1|GI:281601128|EMBL-CDS:ADA74112.1|GI:333018821|EMBL-CDS:EGK38114.1|GI:110615216|EMBL-CDS:ABF03883.1|GI:24052055|GI:24113080…	12	FALSE	fig|198214.7.peg.2035|fig|591020.3.peg.2074|fig|766147.3.peg.1866	None	PF07690	None	FALSE	386	BLASTHIT	complete	yes	None	NA	623|621|656380|656379|1078034|42897|562|591020|766147|373384	TrEMBL
A0A8B5KIK6	A0A8B5KIK6	A0A8B5KIK6	Escherichia coli.	Escherichia coli	Escherichia	Enterobacterales	Proteobacteria	Gammaproteobacteria	Enterobacteriaceae	NA-Bacteria	Bacteria	DEN95_03990	0022857 transmembrane transporter activity	None	None	Airways|Skin|Gastrointestinal tract|Not Specified|Urogenital tract	Facultative,Not Specified	IPR020846	IPR011701	IPR036259	None	None	GI:919899919|GI:913562461|EMBL-CDS:TFX93142.1|REFSEQ:WP_052904622.1	1	FALSE	None	None	PF07690	None	FALSE	387	BLASTHIT	complete	yes	None	NA	562	TrEMBL
A0A755V1B1	A0A755V1B1	A0A755V1B1	Salmonella enterica	Salmonella enterica	Salmonella	Enterobacterales	Proteobacteria	Gammaproteobacteria	Enterobacteriaceae	NA-Bacteria	Bacteria	G8P07_000961	0022857 transmembrane transporter activity	None	None	None	None	IPR020846	IPR011701	IPR036259	IPR005829	None	EMBL-CDS:HAF9620190.1	1	FALSE	None	None	PF07690	None	FALSE	387	BLASTHIT	complete		None	NA	28901	TrEMBL
A0A1E7DQN6	A0A1E7DQN6	A0A1E7DQN6	Domibacillus iocasae.	Domibacillus iocasae	Domibacillus	Bacillales	Firmicutes	Bacilli	Bacillaceae	Terrabacteria group	Bacteria	BA724_03760	0022857 transmembrane transporter activity	None	None	None	None	IPR020846	IPR011701	IPR036259	None	None	GI:1072316200|GI:1072046958|EMBL-CDS:OES45406.1|REFSEQ:WP_069938287.1	1	FALSE	None	None	PF07690	None	FALSE	387	BLASTHIT	complete		1714016.BA724_03760	NA	1714016	TrEMBL
S4NFV9	S4NFV9	S4NFV9	Lentilactobacillus otakiensis DSM 19908 = JCM 15040.	Lentilactobacillus otakiensis DSM 19908 = JCM 1504	Lentilactobacillus	Lactobacillales	Firmicutes	Bacilli	Lactobacillaceae	Terrabacteria group	Bacteria	LOT_0640	0022857 transmembrane transporter activity	None	None	None	None	IPR020846	IPR011701	IPR036259	None	None	GI:948681637|EMBL-CDS:GAD16102.1	1	FALSE	fig|1423780.4.peg.599	None	PF07690	None	FALSE	388	BLASTHIT	complete	yes	None	NA	1423780	TrEMBL
A0A3S4ZPI5	A0A3S4ZPI5	A0A3S4ZPI5	Peptoniphilus ivorii.	Peptoniphilus ivorii	Peptoniphilus	Tissierellales	Firmicutes	Tissierellia	Peptoniphilaceae	Terrabacteria group	Bacteria	NCTC13079_00044	0022857 transmembrane transporter activity	None	None	Skin|Not Specified	Anaerobe	IPR020846	IPR011701	IPR036259	IPR005829	piv:NCTC13079_00044	EMBL-CDS:VEJ34222.1	1	FALSE	None	None	PF07690	None	FALSE	388	BLASTHIT	complete		None	NA	54006	TrEMBL
A0A372KKZ3	A0A372KKZ3	A0A372KKZ3	Streptococcus chenjunshii.	Streptococcus chenjunshii	Streptococcus	Lactobacillales	Firmicutes	Bacilli	Streptococcaceae	Terrabacteria group	Bacteria	None	0022857 transmembrane transporter activity	None	None	None	None	IPR020846	IPR011701	IPR036259	IPR005829	schj:DDV21_008980	GI:1464472362|EMBL-CDS:AXQ79206.1|EMBL-CDS:RFU52959.1	1	FALSE	None	None	PF07690	None	FALSE	388	BLASTHIT	complete	yes	None	NA	2173853	TrEMBL
A0A0R1YL45	A0A0R1YL45	A0A0R1YL45	Lentilactobacillus parafarraginis DSM 18390 = JCM 14109.	Lentilactobacillus parafarraginis DSM 18390 = JCM	Lentilactobacillus	Lactobacillales	Firmicutes	Bacilli	Lactobacillaceae	Terrabacteria group	Bacteria	FD47_GL001722	0022857 transmembrane transporter activity	None	None	None	None	IPR020846	IPR011701	IPR036259	IPR005829	None	GI:948823686|EMBL-CDS:KRM43063.1	1	FALSE	fig|1423786.4.peg.1828	None	PF07690	None	FALSE	389	BLASTHIT	complete	yes	None	NA	1423786	TrEMBL
A0A6N4TG54	A0A6N4TG54	A0A6N4TG54	Amedibacterium intestinale.	Amedibacterium intestinale	Amedibacterium	Erysipelotrichales	Firmicutes	Erysipelotrichia	Erysipelotrichaceae	Terrabacteria group	Bacteria	Aargi30884_05900	0022857 transmembrane transporter activity	None	None	None	None	IPR020846	IPR011701	IPR036259	IPR005829	aarg:Aargi30884_05900	EMBL-CDS:BBK21687.1	1	FALSE	None	None	PF07690	None	FALSE	390	BLASTHIT	complete	yes	None	NA	2583452	TrEMBL
A0A2Z4VWS3	A0A2Z4VWS3	A0A2Z4VWS3	Ligilactobacillus murinus.	Ligilactobacillus murinus	Ligilactobacillus	Lactobacillales	Firmicutes	Bacilli	Lactobacillaceae	Terrabacteria group	Bacteria	CPQ89_02800	0022857 transmembrane transporter activity	None	None	None	None	IPR020846	IPR011701	IPR036259	None	None	GI:1418412949|EMBL-CDS:AWZ40044.1	1	FALSE	None	None	PF07690	None	FALSE	390	BLASTHIT	complete	yes	None	NA	1622	TrEMBL
A0A0R1TCX8	A0A0R1TCX8	A0A0R1TCX8	Ligilactobacillus equi DSM 15833 = JCM 10991.	Ligilactobacillus equi DSM 15833 = JCM 10991	Ligilactobacillus	Lactobacillales	Firmicutes	Bacilli	Lactobacillaceae	Terrabacteria group	Bacteria	FC36_GL000851	0022857 transmembrane transporter activity	None	None	None	None	IPR020846	IPR011701	IPR036259	None	None	GI:948755265|EMBL-CDS:KRL79231.1	1	FALSE	fig|1423740.3.peg.901	None	PF07690	None	FALSE	390	BLASTHIT	complete		1423740.FC36_GL000851	NA	1423740	TrEMBL
A0A099YC49	A0A099YC49	A0A099YC49	Limosilactobacillus mucosae	Limosilactobacillus mucosae	Limosilactobacillus	Lactobacillales	Firmicutes	Bacilli	Lactobacillaceae	Terrabacteria group	Bacteria	LX03_04695	0022857 transmembrane transporter activity	None	None	None	None	IPR020846	IPR011701	IPR036259	None	None	GI:697202860|EMBL-CDS:KGL66952.1	1	FALSE	None	None	PF07690	None	FALSE	390	BLASTHIT	complete	yes	None	NA	97478	TrEMBL
W1X3M3	W1X3M3	W1X3M3	Escherichia coli DORA_A_5_14_21.	Escherichia coli DORA_A_5_14_21	Escherichia	Enterobacterales	Proteobacteria	Gammaproteobacteria	Enterobacteriaceae	NA-Bacteria	Bacteria	Q609_ECAC01461G0001	0022857 transmembrane transporter activity	None	None	None	None	IPR020846	IPR011701	IPR036259	IPR005829	None	GI:566280661|EMBL-CDS:ETJ23990.1	1	FALSE	None	None	PF07690	None	FALSE	392	BLASTHIT	fragment		None	NA	1403943	TrEMBL
H4GJS3	H4GJS3	H4GJS3	Limosilactobacillus gastricus PS3.	Limosilactobacillus gastricus PS3	Limosilactobacillus	Lactobacillales	Firmicutes	Bacilli	Lactobacillaceae	Terrabacteria group	Bacteria	PS3_21033	0022857 transmembrane transporter activity	None	None	Not Specified	Not Specified	IPR020846	IPR011701	IPR036259	None	None	GI:376167257|EMBL-CDS:EHS86110.1	1	FALSE	fig|1144300.3.peg.1091	None	PF07690	None	FALSE	392	BLASTHIT	complete		None	NA	1144300	TrEMBL
A0A7X2MFX6	A0A7X2MFX6	A0A7X2MFX6	Ligilactobacillus salivarius.	Ligilactobacillus salivarius	Ligilactobacillus	Lactobacillales	Firmicutes	Bacilli	Lactobacillaceae	Terrabacteria group	Bacteria	GKC33_07810	0022857 transmembrane transporter activity	None	None	Airways	Microaerophilic	IPR020846	IPR011701	IPR036259	None	None	EMBL-CDS:MSE08609.1	1	FALSE	None	None	PF07690	None	FALSE	392	BLASTHIT	complete		None	NA	1624	TrEMBL
A0A498TXY5	A0A498TXY5	A0A498TXY5	Bacillus safensis.	Bacillus safensis	Bacillus	Bacillales	Firmicutes	Bacilli	Bacillaceae	Terrabacteria group	Bacteria	AIDNDMCJ_15405	0022857 transmembrane transporter activity	None	None	None	None	IPR020846	IPR011701	IPR036259	IPR005829	None	EMBL-CDS:VCT98518.1	1	FALSE	None	None	PF07690	None	FALSE	392	BLASTHIT	complete	yes	None	NA	561879	TrEMBL
A0A437K7Q6	A0A437K7Q6|A0A553ST96	A0A437K7Q6	Niallia taxi.|Niallia circulans	Niallia taxi|Niallia circulans	Niallia	Bacillales	Firmicutes	Bacilli	Bacillaceae	Terrabacteria group	Bacteria	EM808_18210|CEQ21_04445	0022857 transmembrane transporter activity	None	None	None	None	IPR020846	IPR011701	IPR036259	IPR005829	None	EMBL-CDS:RVT59854.1|EMBL-CDS:TRZ40198.1	2	FALSE	None	None	PF07690	None	FALSE	392	BLASTHIT	complete	yes	None	NA	2499688|1397	TrEMBL
A0A1V4DEJ8	A0A1V4DEJ8	A0A1V4DEJ8	Vagococcus martis.	Vagococcus martis	Vagococcus	Lactobacillales	Firmicutes	Bacilli	Enterococcaceae	Terrabacteria group	Bacteria	BW731_00825	0022857 transmembrane transporter activity	None	None	None	None	IPR020846	IPR011701	IPR036259	IPR005829	None	GI:1159064265|EMBL-CDS:OPF86841.1	1	FALSE	None	None	PF07690	None	FALSE	392	BLASTHIT	complete	yes	None	NA	1768210	TrEMBL
A0A0H4R2F3	A0A0H4R2F3	A0A0H4R2F3	Companilactobacillus ginsenosidimutans.	Companilactobacillus ginsenosidimutans	Companilactobacillus	Lactobacillales	Firmicutes	Bacilli	Lactobacillaceae	Terrabacteria group	Bacteria	ABM34_10410	0022857 transmembrane transporter activity	None	None	None	None	IPR020846	IPR011701	IPR036259	None	lgn:ABM34_10410	GI:873924879|GI:880981692|EMBL-CDS:AKP67900.1|REFSEQ:WP_048705560.1	1	FALSE	fig|1007676.4.peg.2107	None	PF07690	None	FALSE	392	BLASTHIT	complete	yes	1007676.ABM34_10410	NA	1007676	TrEMBL
U2S251	U2S251	U2S251	Gemella bergeri ATCC 700627.	Gemella bergeri ATCC 700627	Gemella	Bacillales	Firmicutes	Bacilli	Bacillales incertae sedis	Terrabacteria group	Bacteria	HMPREF1983_01267	0022857 transmembrane transporter activity	None	None	Blood	Not Specified	IPR020846	IPR011701	IPR036259	IPR005829	None	GI:544244598|GI:545644681|EMBL-CDS:ERK56887.1|REFSEQ:WP_021752463.1	1	FALSE	fig|1321820.3.peg.1228	None	PF07690	None	FALSE	393	BLASTHIT	complete	yes	1321820.HMPREF1983_01267	NA	1321820	TrEMBL
A0A827ZTC1	A0A827ZTC1	A0A827ZTC1	Escherichia coli.	Escherichia coli	Escherichia	Enterobacterales	Proteobacteria	Gammaproteobacteria	Enterobacteriaceae	NA-Bacteria	Bacteria	None	0022857 transmembrane transporter activity	None	None	Airways|Skin|Gastrointestinal tract|Not Specified|Urogenital tract	Facultative,Not Specified	IPR020846	IPR011701	IPR036259	IPR005829	None	EMBL-CDS:EFB6275303.1|EMBL-CDS:EFE8627675.1|EMBL-CDS:EFE8636531.1|EMBL-CDS:EFJ6911831.1	1	FALSE	None	None	PF07690	None	FALSE	393	BLASTHIT	complete	yes	None	NA	562	TrEMBL
A0A4R5NK64	A0A4R5NK64	A0A4R5NK64	Secundilactobacillus malefermentans.	Secundilactobacillus malefermentans	Secundilactobacillus	Lactobacillales	Firmicutes	Bacilli	Lactobacillaceae	Terrabacteria group	Bacteria	C5L31_001679	0022857 transmembrane transporter activity	None	None	None	None	IPR020846	IPR011701	IPR036259	IPR005829	None	EMBL-CDS:TDG75049.1	1	FALSE	None	None	PF07690	None	FALSE	393	BLASTHIT	complete	yes	1122149.BACN01000021_gene555	NA	176292	TrEMBL
A0A413L6L5	A0A413L6L5|A0A415LR96|A0A416BN02|A0A416MQU4|A0A416Q9H4|A0A417G6G1|A0A417GZG5	A0A413L6L5	Ruminococcus sp. AM58-7XD.|Ruminococcus sp. AF37-6AT.|Ruminococcus sp. AF42-9BH.|Ruminococcus sp. AF24-32LB.|Ruminococcus sp. AF21-3.|Ruminococcus sp. AM29-26.|Ruminococcus sp. AM28-41.	Ruminococcus sp. AM58-7XD|Ruminococcus sp. AF37-6AT|Ruminococcus sp. AF42-9BH|Ruminococcus sp. AF24-32LB|Ruminococcus sp. AF21-3|Ruminococcus sp. AM29-26|Ruminococcus sp. AM28-41	Ruminococcus	Eubacteriales	Firmicutes	Clostridia	Oscillospiraceae	Terrabacteria group	Bacteria	DXA17_02640|DW022_03265|DW061_06280|DWY28_13650|DWX80_06255|DW768_08000|DW748_11620	0022857 transmembrane transporter activity	None	None	None	None	IPR020846	IPR011701	IPR036259	IPR005829	None	EMBL-CDS:RGY93428.1|EMBL-CDS:RHL51214.1|EMBL-CDS:RHO89956.1|EMBL-CDS:RHQ62975.1|EMBL-CDS:RHQ96949.1|EMBL-CDS:RHT51707.1|EMBL-CDS:RHT62632.1	7	FALSE	None	None	PF07690	None	FALSE	393	BLASTHIT	complete	yes	None	NA	2292373|2292068|2292070|2292252|2292250|2292370|2292369	TrEMBL
A0A3D8XBN8	A0A3D8XBN8	A0A3D8XBN8	Priestia megaterium	Priestia megaterium	Priestia	Bacillales	Firmicutes	Bacilli	Bacillaceae	Terrabacteria group	Bacteria	C3744_00245	0022857 transmembrane transporter activity	None	None	None	None	IPR020846	IPR011701	IPR036259	IPR005829	None	EMBL-CDS:RDZ18864.1	1	FALSE	None	None	PF07690	None	FALSE	393	BLASTHIT	complete	yes	None	NA	1404	TrEMBL
A0A369FTA7	A0A369FTA7|A0A400JB28|A0A400LIE7|A0A5E9SPA7|A0A660HCE4|A0A7I6GYS4|A0A8H0M8G9	A0A369FTA7	Escherichia coli.|Escherichia coli O9:H4 (strain HS)	Escherichia coli|Escherichia coli HS	Escherichia	Enterobacterales	Proteobacteria	Gammaproteobacteria	Enterobacteriaceae	NA-Bacteria	Bacteria	FWK02_09790|A9X72_11495|EcHS_A1771|DEN99_10495	0022857 transmembrane transporter activity	None	None	Airways|Skin|Gastrointestinal tract|Not Specified|Urogenital tract	Facultative,Not Specified|Facultative	IPR020846	IPR011701	IPR036259	IPR005829	ecx:EcHS_A1771	GI:1114201330|GI:1114185295|GI:446195980|GI:1243343699|EMBL-CDS:RDA37280.1|EMBL-CDS:TFA66030.1|EMBL-CDS:TGF74530.1|REFSEQ:WP_000273835.1|GI:692948676|EMBL-CDS:TXT01941.1|REFSEQ:WP_032142470.1|EMBL-CDS:TEV36532.1|EMBL-CDS:TEV79288.1|EMBL-CDS:TEV85665.1|GI:446195981|GI:1114138151|EMBL-CDS:TEV77445.1|EMBL-CDS:TFR35611.1|EMBL-CDS:TFW06658.1|REFSEQ:WP_000273836.1|GI:1373578642|EMBL-CDS:AVU65821.1|GI:1…	7	FALSE	None	None	PF07690	None	FALSE	393	BLASTHIT	complete	yes	None	NA	562|331112	TrEMBL
A0A349BWH7	A0A349BWH7	A0A349BWH7	Lachnospiraceae bacterium.	Lachnospiraceae bacterium	unclassified Lachnospiraceae	Eubacteriales	Firmicutes	Clostridia	Lachnospiraceae	Terrabacteria group	Bacteria	DCR16_00185	0022857 transmembrane transporter activity	None	None	None	None	IPR020846	IPR011701	IPR036259	IPR005829	None	EMBL-CDS:HAS20140.1	1	FALSE	None	None	PF07690	None	FALSE	393	BLASTHIT	complete	yes	None	NA	1898203	TrEMBL
A0A0H4KYF2	A0A0H4KYF2|A0A1X7DLN0|A0A329EWL5|A0A3N6DQP8|A0A6I0CCD2	A0A0H4KYF2	Priestia filamentosa.|Priestia endophytica.	Priestia filamentosa|Priestia endophytica	Priestia	Bacillales	Firmicutes	Bacilli	Bacillaceae	Terrabacteria group	Bacteria	BEH_15425|A4R27_02075|FH5_00150|F8155_18140	0022857 transmembrane transporter activity	None	None	None	None	IPR020846	IPR011701	IPR036259	None	beo:BEH_15425	GI:868708937|GI:808056224|EMBL-CDS:AKO93338.1|REFSEQ:WP_046217627.1|GI:518222397|GI:1226563800|EMBL-CDS:OXS72002.1|EMBL-CDS:RJS63363.1|EMBL-CDS:SMF17212.1|REFSEQ:WP_019392605.1|EMBL-CDS:RAS87144.1|EMBL-CDS:RPK14715.1|EMBL-CDS:KAB2491630.1	5	FALSE	fig|135735.6.peg.3267	None	PF07690	None	FALSE	393	BLASTHIT	complete	yes	1196029.ALIM01000020_gene4993	NA	1402861|135735	TrEMBL
A0A081L8S9	A0A081L8S9|A0A0B4SDZ7|A0A0H1S0V7|A0A0P7H6X6|A0A1K2CI30|A0A1L6ZDX0|A0A267X9P5|A0A2A5IPV8|A0A2G8IUK7|A0A2T0C7Y2|A0A4Y9K5V2|A0A5C0WFH4|A0A5D4PSS7|A0A5D4QQ23|A0A6I0FQX8|A0A7Z2FVD9|A0A855REW6|A0A8G1J6Z4|A0A8H0I6D9|A8FJ82|K2NIK9|M5R4S3	A0A081L8S9	Bacillus zhangzhouensis.|Bacillus sp. WP8.|Bacillus pumilus|Bacillus australimaris.|Bacillus altitudinis.|Bacillus safensis.|Bacillus sp. 7788.|Bacillus stratosphericus.|Bacillus sp. ms-22.|Bacillus sp. 005/A4HT-01/001.|Bacillus pumilus (strain SAFR-032)|Bacillus xiamenensis.|Bacillus stratosphericus LAMA 585.	Bacillus zhangzhouensis|Bacillus sp. WP8|Bacillus pumilus|Bacillus australimaris|Bacillus altitudinis|Bacillus safensis|Bacillus sp. 7788|Bacillus stratosphericus|Bacillus sp. ms-22|Bacillus sp. 005/A4HT-01/001|Bacillus pumilus SAFR-032|Bacillus xiamenensis|Bacillus stratosphericus LAMA 585	Bacillus	Bacillales	Firmicutes	Bacilli	Bacillaceae	Terrabacteria group	Bacteria	BA70_06120|QR42_18220|XJ18_15445|AKG37_08855|BACI348_51040|BSA145_01530|CHI05_09135|CEY02_18415|CTV99_09125|B4127_4110|FX981_01650|AMR71_00965|FZC68_14305|AIDNDMCJ_15395|GPA07_01540|C6X95_08630|K4A85_11935|ES896_04985|BPUM_3655|BA1_13738|C883_626	0022857 transmembrane transporter activity	None	None	None	None	IPR020846	IPR011701	IPR036259	IPR005829	bacw:QR42_18220|balt:CFN77_19230|bsaf:BSL056_19785|bpu:BPUM_3655|bxi:BK049_08740	GI:660774337|GI:736237871|EMBL-CDS:KEP25655.1|REFSEQ:WP_034323308.1|GI:731486256|GI:746116952|EMBL-CDS:AIZ62091.1|REFSEQ:WP_039182759.1|GI:826985273|GI:827357215|EMBL-CDS:KLK98522.1|REFSEQ:WP_047203751.1|GI:937237817|GI:983547319|EMBL-CDS:KPN14172.1|REFSEQ:WP_060698874.1|GI:494761906|GI:910001236|GI:807221624|EMBL-CDS:VXC37703.1|REFSEQ:WP_007497314.1|GI:1129017627|GI:1130454590|EMBL-CDS:APT44717.…	22	FALSE	fig|1408.96.peg.2293|fig|1178537.3.peg.2840|fig|1236481.3.peg.833	None	PF07690	None	FALSE	393	BLASTHIT	complete	yes	1178540.BA70_06120|315750.BPUM_3655|1178537.BA1_13738	NA	1178540|756828|1408|1326968|293387|561879|2021692|293386|2683680|2509010|315750|1178537|1236481	TrEMBL
H4GKP2	H4GKP2	H4GKP2	Limosilactobacillus gastricus PS3.	Limosilactobacillus gastricus PS3	Limosilactobacillus	Lactobacillales	Firmicutes	Bacilli	Lactobacillaceae	Terrabacteria group	Bacteria	PS3_21034	0022857 transmembrane transporter activity	None	None	Not Specified	Not Specified	IPR020846	IPR011701	IPR036259	IPR005829	None	GI:376166041|EMBL-CDS:EHS84962.1	1	FALSE	fig|1144300.3.peg.1610	None	PF07690	None	FALSE	394	BLASTHIT	complete	yes	1144300.PS3_21034	NA	1144300	TrEMBL
A0A5D8Q9C4	A0A5D8Q9C4	A0A5D8Q9C4	Calorimonas adulescens.	Calorimonas adulescens	Calorimonas	Thermoanaerobacterales	Firmicutes	Clostridia	Thermoanaerobacteraceae	Terrabacteria group	Bacteria	FWJ32_10810	0022857 transmembrane transporter activity	None	None	None	None	IPR020846	IPR011701	IPR036259	IPR005829	None	EMBL-CDS:TZE81102.1	1	FALSE	None	None	PF07690	None	FALSE	394	BLASTHIT	complete	yes	None	NA	2606906	TrEMBL
A0A4R5N6H5	A0A4R5N6H5	A0A4R5N6H5	Leuconostoc fallax.	Leuconostoc fallax	Leuconostoc	Lactobacillales	Firmicutes	Bacilli	Lactobacillaceae	Terrabacteria group	Bacteria	C5L23_000188	0022857 transmembrane transporter activity	None	None	None	None	IPR020846	IPR011701	IPR036259	None	None	GI:497694114|EMBL-CDS:TDG67234.1|REFSEQ:WP_010008298.1	1	FALSE	None	None	PF07690	None	FALSE	394	BLASTHIT	complete		907931.AEIZ01000021_gene80	NA	1251	TrEMBL
A0A374AIP2	A0A374AIP2|A0A415W3N1	A0A374AIP2	Firmicutes bacterium AF12-30.|Lachnospiraceae bacterium AM21-21.	Firmicutes bacterium AF12-30|Lachnospiraceae bacterium AM21-21	NA|unclassified Lachnospiraceae	NA|Eubacteriales	Firmicutes	unclassified Firmicutes s|Clostridia	NA|Lachnospiraceae	Terrabacteria group	Bacteria	DWV72_09245|DW246_08475	0022857 transmembrane transporter activity	None	None	None	None	IPR020846	IPR011701	IPR036259	IPR005829	None	EMBL-CDS:RGH21897.1|EMBL-CDS:RHO10901.1	2	FALSE	None	None	PF07690	None	FALSE	394	BLASTHIT	complete	yes	None	NA	2292884|2292903	TrEMBL
A0A0R2CUG6	A0A0R2CUG6	A0A0R2CUG6	Liquorilactobacillus aquaticus DSM 21051.	Liquorilactobacillus aquaticus DSM 21051	Liquorilactobacillus	Lactobacillales	Firmicutes	Bacilli	Lactobacillaceae	Terrabacteria group	Bacteria	FC19_GL002020	0022857 transmembrane transporter activity	None	None	None	None	IPR020846	IPR011701	IPR036259	IPR005829	None	GI:951511077|GI:948879519|EMBL-CDS:KRM95405.1|REFSEQ:WP_057876662.1	1	FALSE	fig|1423725.3.peg.2071	None	PF07690	None	FALSE	394	BLASTHIT	complete	yes	1423725.FC19_GL002020	NA	1423725	TrEMBL
A0A0Q3TEA7	A0A0Q3TEA7|A0A2N3LPF6	A0A0Q3TEA7	Margalitia shackletonii.|Margalitia camelliae.	Margalitia shackletonii|Margalitia camelliae	Margalitia	Bacillales	Firmicutes	Bacilli	Bacillaceae	Terrabacteria group	Bacteria	AN964_01830|CWO92_05025	0022857 transmembrane transporter activity	None	None	None	None	IPR020846	IPR011701	IPR036259	IPR005829	None	GI:944526555|GI:944288817|EMBL-CDS:KQL52406.1|REFSEQ:WP_055738087.1|EMBL-CDS:PKR86490.1	2	FALSE	fig|157838.3.peg.406	None	PF07690	None	FALSE	394	BLASTHIT	complete	yes	157838.AN964_01830	NA	157838|1707093	TrEMBL
R6PJ99	R6PJ99	R6PJ99	Clostridium nexile CAG:348.	Clostridium nexile CAG:348	Clostridium	Eubacteriales	Firmicutes	Clostridia	Clostridiaceae	Terrabacteria group	Bacteria	BN618_01276	0022857 transmembrane transporter activity	None	None	None	None	IPR020846	IPR011701	IPR036259	IPR005829	None	EMBL-CDS:CDC23605.1	1	FALSE	None	None	PF07690	None	FALSE	395	BLASTHIT	complete	yes	None	NA	1263069	TrEMBL
Q04HD0	Q04HD0	Q04HD0	Oenococcus oeni (strain ATCC BAA-331 / PSU-1)	Oenococcus oeni PSU-1	Oenococcus	Lactobacillales	Firmicutes	Bacilli	Lactobacillaceae	Terrabacteria group	Bacteria	OEOE_0148	0022857 transmembrane transporter activity	None	None	None	None	IPR020846	IPR011701	IPR036259	None	ooe:OEOE_0148	GI:116090988|EMBL-CDS:ABJ56142.1	1	TRUE	None	None	PF07690	None	FALSE	395	BLASTHIT	complete	yes	203123.OEOE_0148	NA	203123	TrEMBL
G4NUE4	G4NUE4	G4NUE4	Bacillus spizizenii (strain DSM 15029 / JCM 12233 / NBRC 101239 / NRRLB-23049 / TU-B-10)	Bacillus subtilis subsp. spizizenii TU-B-10	Bacillus	Bacillales	Firmicutes	Bacilli	Bacillaceae	Terrabacteria group	Bacteria	GYO_1052	0022857 transmembrane transporter activity	None	None	None	None	IPR020846	IPR011701	IPR036259	IPR005829	bst:GYO_1052	GI:503879049|GI:349597942|EMBL-CDS:AEP85730.1|REFSEQ:WP_014113043.1	1	FALSE	None	None	PF07690	None	FALSE	395	BLASTHIT	complete		1052585.GYO_1052	NA	1052585	TrEMBL
A0A855YBE2	A0A855YBE2	A0A855YBE2	Paenibacillus pabuli.	Paenibacillus pabuli	Paenibacillus	Bacillales	Firmicutes	Bacilli	Paenibacillaceae	Terrabacteria group	Bacteria	DET56_107317	0022857 transmembrane transporter activity	None	None	None	None	IPR020846	IPR011701	IPR036259	IPR005829	None	EMBL-CDS:PWW38915.1	1	FALSE	None	None	PF07690	None	FALSE	395	BLASTHIT	complete	yes	None	NA	1472	TrEMBL
A0A5P0ZG44	A0A5P0ZG44|A0A646JMT2	A0A5P0ZG44	Companilactobacillus mishanensis.	Companilactobacillus mishanensis	Companilactobacillus	Lactobacillales	Firmicutes	Bacilli	Lactobacillaceae	Terrabacteria group	Bacteria	FHL02_03090|FHL04_03545	0022857 transmembrane transporter activity	None	None	None	None	IPR020846	IPR011701	IPR036259	IPR005829	None	EMBL-CDS:MQS52002.1|EMBL-CDS:MQS88885.1	2	FALSE	None	None	PF07690	None	FALSE	395	BLASTHIT	complete	yes	None	NA	2486008	TrEMBL
A0A558LW99	A0A558LW99|A0A5N1IFG0	A0A558LW99	Lactobacillus jensenii.	Lactobacillus jensenii	Lactobacillus	Lactobacillales	Firmicutes	Bacilli	Lactobacillaceae	Terrabacteria group	Bacteria	F6H94_00050	0022857 transmembrane transporter activity	None	None	Urogenital tract	Facultative	IPR020846	IPR011701	IPR036259	IPR005829	lje:BUE77_07880	GI:493635759|EMBL-CDS:QGR95989.1|EMBL-CDS:TVV22444.1|REFSEQ:WP_006587577.1|GI:493635945|GI:1127842860|EMBL-CDS:KAA9324392.1|REFSEQ:WP_006587758.1	2	FALSE	None	None	PF07690	None	FALSE	395	BLASTHIT	complete	yes	109790.BUE77_07880|575605.ACQN01000043_gene1047	NA	109790	TrEMBL
A0A4P8IED1	A0A4P8IED1	A0A4P8IED1	Anaerostipes rhamnosivorans.	Anaerostipes rhamnosivorans	Anaerostipes	Eubacteriales	Firmicutes	Clostridia	Lachnospiraceae	Terrabacteria group	Bacteria	AR1Y2_1553	0022857 transmembrane transporter activity	None	None	None	None	IPR020846	IPR011701	IPR036259	IPR005829	arf:AR1Y2_1553	EMBL-CDS:QCP35007.1	1	FALSE	None	None	PF07690	None	FALSE	395	BLASTHIT	complete	yes	None	NA	1229621	TrEMBL
A0A2N8PYW8	A0A2N8PYW8|A0A553S765|A0A6I7Z667|S0L526	A0A2N8PYW8	Enterococcus avium|Enterococcus sp. T0101B.F-10.|Enterococcus avium ATCC 14025.	Enterococcus avium|Enterococcus sp. T0101B.F-10|Enterococcus avium ATCC 14025	Enterococcus	Lactobacillales	Firmicutes	Bacilli	Enterococcaceae	Terrabacteria group	Bacteria	AUF12_08030|D4M89_14790|OMU_01747	0022857 transmembrane transporter activity	None	None	Skin	Facultative	IPR020846	IPR011701	IPR036259	IPR005829	None	GI:510804914|EMBL-CDS:PNE50443.1|REFSEQ:WP_016179678.1|GI:1509181951|EMBL-CDS:AYQ24884.1|EMBL-CDS:TRZ32838.1|EMBL-CDS:TXV45035.1|GI:508170869|GI:508253299|EMBL-CDS:EOT47378.1	4	FALSE	fig|1140002.3.peg.1771	None	PF07690	None	FALSE	395	BLASTHIT	complete	yes	1140002.I570_00461	NA	33945|2315837|1140002	TrEMBL
A0A268B9A2	A0A268B9A2|A0A2W0C1G1	A0A268B9A2	Paenibacillus sp. 7523-1.|Paenibacillus illinoisensis.	Paenibacillus sp. 7523-1|Paenibacillus illinoisensis	Paenibacillus	Bacillales	Firmicutes	Bacilli	Paenibacillaceae	Terrabacteria group	Bacteria	CHH60_02550|PIL02S_06357	0022857 transmembrane transporter activity	None	None	None	None	IPR020846	IPR011701	IPR036259	IPR005829	None	EMBL-CDS:PAD32982.1|EMBL-CDS:PYY25780.1	2	FALSE	None	None	PF07690	None	FALSE	395	BLASTHIT	complete	yes	None	NA	2022550|59845	TrEMBL
A0A1T4J6Q8	A0A1T4J6Q8|A0A3R5YSJ2|A0A482PY84|A0A4Z0RFL6|A0A4Z0RM73|A0A5E8F554|A0A5E8NKX9|A0A5F1RNH2|A0A6G6I6U2|A0A7M3I786|A0A8G0PT47	A0A1T4J6Q8	Weissella confusa|Weissella confusa LBAE C39-2.	Weissella confusa|Weissella confusa LBAE C39-2	Weissella	Lactobacillales	Firmicutes	Bacilli	Lactobacillaceae	Terrabacteria group	Bacteria	FM131_03725|C6P08_05575|WEISSC39_03015|BKY29_04650|C6P17_05375|G4V46_05575|C6P18_05250|K1728_06965	0022857 transmembrane transporter activity	None	None	None	None	IPR020846	IPR011701	IPR036259	None	None	EMBL-CDS:SJX68344.1|EMBL-CDS:RGX49238.1|EMBL-CDS:TGE42881.1|EMBL-CDS:TGE48731.1|EMBL-CDS:QBZ04675.1|GI:949535783|EMBL-CDS:GEO54897.1|EMBL-CDS:TGE44270.1|EMBL-CDS:TGE48050.1|EMBL-CDS:TGE55644.1|EMBL-CDS:TGE73760.1|REFSEQ:WP_056973410.1|EMBL-CDS:TGE53175.1|EMBL-CDS:TGE60084.1|EMBL-CDS:TGE64599.1|EMBL-CDS:TGE68251.1|GI:489703801|EMBL-CDS:CCF30117.1|REFSEQ:WP_003607938.1|GI:1104317926|GI:1103986674|E…	11	FALSE	None	None	PF07690	None	FALSE	395	BLASTHIT	complete	yes	1127131.WEISSC39_03015|1583.IV69_GL001738	NA	1583|1127131	TrEMBL
A0A1S8N5T9	A0A1S8N5T9|U5MM87	A0A1S8N5T9	Clostridium saccharobutylicum.|Clostridium saccharobutylicum DSM 13864.	Clostridium saccharobutylicum|Clostridium saccharobutylicum DSM 13864	Clostridium	Eubacteriales	Firmicutes	Clostridia	Clostridiaceae	Terrabacteria group	Bacteria	CLOSAC_22340|CLSA_c07020	0022857 transmembrane transporter activity	None	None	None	None	IPR020846	IPR011701	IPR036259	IPR005829	csb:CLSA_c07020	GI:1149432102|EMBL-CDS:OOM11807.1|GI:550999293|GI:549807809|EMBL-CDS:AGX41715.1|REFSEQ:WP_022744002.1	2	FALSE	fig|1345695.10.peg.4316	None	PF07690	None	FALSE	395	BLASTHIT	complete	yes	169679.CSACC_06980|1345695.CLSA_c07020	NA	169679|1345695	TrEMBL
A0A1S8N5R2	A0A1S8N5R2|U5MMG3	A0A1S8N5R2	Clostridium saccharobutylicum.|Clostridium saccharobutylicum DSM 13864.	Clostridium saccharobutylicum|Clostridium saccharobutylicum DSM 13864	Clostridium	Eubacteriales	Firmicutes	Clostridia	Clostridiaceae	Terrabacteria group	Bacteria	CLOSAC_22310|CLSA_c07050	0022857 transmembrane transporter activity	None	None	None	None	IPR020846	IPR011701	IPR036259	IPR005829	csb:CLSA_c07050	GI:1149432099|EMBL-CDS:OOM11804.1|GI:549807812|GI:550999296|EMBL-CDS:AGX41718.1|REFSEQ:WP_022744005.1	2	FALSE	fig|1345695.10.peg.111	None	PF07690	None	FALSE	395	BLASTHIT	complete	yes	169679.CSACC_07010|1345695.CLSA_c07050	NA	169679|1345695	TrEMBL
A0A1H7IG04	A0A1H7IG04	A0A1H7IG04	Paenibacillus sp. OK003.	Paenibacillus sp. OK003	Paenibacillus	Bacillales	Firmicutes	Bacilli	Paenibacillaceae	Terrabacteria group	Bacteria	SAMN05518856_103210	0022857 transmembrane transporter activity	None	None	None	None	IPR020846	IPR011701	IPR036259	IPR005829	None	EMBL-CDS:SEK61436.1	1	FALSE	None	None	PF07690	None	FALSE	395	BLASTHIT	complete	yes	None	NA	1884380	TrEMBL
A0A1H7IFX9	A0A1H7IFX9|A0A855Y8I0	A0A1H7IFX9	Paenibacillus sp. OK003.|Paenibacillus pabuli.	Paenibacillus sp. OK003|Paenibacillus pabuli	Paenibacillus	Bacillales	Firmicutes	Bacilli	Paenibacillaceae	Terrabacteria group	Bacteria	SAMN05518856_103211|DET56_107316	0022857 transmembrane transporter activity	None	None	None	None	IPR020846	IPR011701	IPR036259	IPR005829	None	EMBL-CDS:SEK61463.1|EMBL-CDS:PWW38914.1	2	FALSE	None	None	PF07690	None	FALSE	395	BLASTHIT	complete	yes	None	NA	1884380|1472	TrEMBL
A0A0H3E0J3	A0A0H3E0J3|A0A7U5D5G5	A0A0H3E0J3	Bacillus atrophaeus (strain 1942)|Bacillus subtilis subsp. globigii.	Bacillus atrophaeus 1942|Bacillus subtilis subsp. globigii	Bacillus	Bacillales	Firmicutes	Bacilli	Bacillaceae	Terrabacteria group	Bacteria	BATR1942_01530|A1D11_15605	0022857 transmembrane transporter activity	None	None	None	None	IPR020846	IPR011701	IPR036259	IPR005829	bae:BATR1942_01530	GI:503155777|GI:310867789|EMBL-CDS:ADP31264.1|REFSEQ:WP_013390438.1|GI:1009290653|EMBL-CDS:AMR63751.1	2	FALSE	None	None	PF07690	None	FALSE	395	BLASTHIT	complete	yes	720555.BATR1942_01530	NA	720555|1496303	TrEMBL
A0A0A1ML03	A0A0A1ML03	A0A0A1ML03	Oceanobacillus oncorhynchi.	Oceanobacillus oncorhynchi	Oceanobacillus	Bacillales	Firmicutes	Bacilli	Bacillaceae	Terrabacteria group	Bacteria	BN997_00170	0022857 transmembrane transporter activity	None	None	None	None	IPR020846	IPR011701	IPR036259	IPR005829	None	GI:755603835|EMBL-CDS:CEI80367.1|REFSEQ:WP_042528790.1	1	FALSE	None	None	PF07690	None	FALSE	395	BLASTHIT	complete	yes	545501.BN997_00170	NA	545501	TrEMBL
V6J1B9	V6J1B9	V6J1B9	Sporolactobacillus laevolacticus DSM 442.	Sporolactobacillus laevolacticus DSM 442	Sporolactobacillus	Bacillales	Firmicutes	Bacilli	Sporolactobacillaceae	Terrabacteria group	Bacteria	P343_16710	0022857 transmembrane transporter activity	None	None	None	None	IPR020846	IPR011701	IPR036259	IPR005829	None	GI:558636711|GI:558501298|EMBL-CDS:EST10559.1|REFSEQ:WP_023511542.1	1	FALSE	fig|1395513.3.peg.3391	None	PF07690	None	FALSE	396	BLASTHIT	complete		1395513.P343_16710	NA	1395513	TrEMBL
I1ZLE4	I1ZLE4	I1ZLE4	Streptococcus parasanguinis FW213.	Streptococcus parasanguinis FW213	Streptococcus	Lactobacillales	Firmicutes	Bacilli	Streptococcaceae	Terrabacteria group	Bacteria	Spaf_0867	0022857 transmembrane transporter activity	None	None	Oral	Not Specified	IPR020846	IPR011701	IPR036259	IPR005829	scf:Spaf_0867	GI:386792833|GI:504526077|EMBL-CDS:AFJ25868.1|REFSEQ:WP_014713179.1	1	FALSE	fig|1114965.3.peg.837	None	PF07690	None	FALSE	396	BLASTHIT	complete	yes	1114965.Spaf_0867	NA	1114965	TrEMBL
A0A7V8GG11	A0A7V8GG11	A0A7V8GG11	Bacillus sp. SKDU12.	Bacillus sp. SKDU12	Bacillus	Bacillales	Firmicutes	Bacilli	Bacillaceae	Terrabacteria group	Bacteria	BTW01_10740	0022857 transmembrane transporter activity	None	None	None	None	IPR020846	IPR011701	IPR036259	IPR005829	None	EMBL-CDS:KAF1679042.1	1	FALSE	None	None	PF07690	None	FALSE	396	BLASTHIT	complete		None	NA	1337053	TrEMBL
A0A7U7S3B5	A0A7U7S3B5|A0A7U8HIH5|Q929D7	A0A7U7S3B5	Listeria monocytogenes.|Listeria innocua serovar 6a (strain ATCC BAA-680 / CLIP 11262)	Listeria monocytogenes|Listeria innocua Clip11262	Listeria	Bacillales	Firmicutes	Bacilli	Listeriaceae	Terrabacteria group	Bacteria	CX098_12960|lin2340	0022857 transmembrane transporter activity	None	None	Gastrointestinal tract	Facultative	IPR020846	IPR011701	IPR036259	IPR005829	lin:lin2340	GI:1072143357|GI:489864440|EMBL-CDS:EAG8747065.1|REFSEQ:WP_003768043.1|GI:499300183|EMBL-CDS:EAG3283273.1|EMBL-CDS:EDN8125529.1|REFSEQ:WP_010991133.1|GI:81595223|GI:16414863|EMBL-CDS:CAC97567.1	3	False|True	None	None	PF07690	None	FALSE	396	BLASTHIT	complete	yes	272626.lin2340	NA	1639|272626	TrEMBL
A0A5B8J3L2	A0A5B8J3L2	A0A5B8J3L2	Paenibacillus polymyxa	Paenibacillus polymyxa	Paenibacillus	Bacillales	Firmicutes	Bacilli	Paenibacillaceae	Terrabacteria group	Bacteria	FQU75_21305	0022857 transmembrane transporter activity	None	None	None	None	IPR020846	IPR011701	IPR036259	IPR005829	None	EMBL-CDS:QDY85662.1	1	FALSE	None	None	PF07690	None	FALSE	396	BLASTHIT	complete	yes	None	NA	1406	TrEMBL
A0A410DYV6	A0A410DYV6	A0A410DYV6	Clostridium manihotivorum.	Clostridium manihotivorum	Clostridium	Eubacteriales	Firmicutes	Clostridia	Clostridiaceae	Terrabacteria group	Bacteria	C1I91_22920	0022857 transmembrane transporter activity	None	None	None	None	IPR020846	IPR011701	IPR036259	IPR005829	None	EMBL-CDS:QAA34261.1	1	FALSE	None	None	PF07690	None	FALSE	396	BLASTHIT	complete	yes	None	NA	2320868	TrEMBL
A0A391PA08	A0A391PA08	A0A391PA08	Mediterraneibacter butyricigenes.	Mediterraneibacter butyricigenes	Mediterraneibacter	Eubacteriales	Firmicutes	Clostridia	Lachnospiraceae	Terrabacteria group	Bacteria	KGMB01110_22640	0022857 transmembrane transporter activity	None	None	None	None	IPR020846	IPR011701	IPR036259	IPR005829	None	EMBL-CDS:GCA67828.1	1	FALSE	None	None	PF07690	None	FALSE	396	BLASTHIT	complete	yes	None	NA	2316025	TrEMBL
A0A268B9D5	A0A268B9D5|A0A2W0C692	A0A268B9D5	Paenibacillus sp. 7523-1.|Paenibacillus illinoisensis.	Paenibacillus sp. 7523-1|Paenibacillus illinoisensis	Paenibacillus	Bacillales	Firmicutes	Bacilli	Paenibacillaceae	Terrabacteria group	Bacteria	CHH60_02545|PIL02S_06356	0022857 transmembrane transporter activity	None	None	None	None	IPR020846	IPR011701	IPR036259	IPR005829	None	EMBL-CDS:PAD32981.1|EMBL-CDS:PYY25779.1	2	FALSE	None	None	PF07690	None	FALSE	396	BLASTHIT	complete	yes	None	NA	2022550|59845	TrEMBL
A0A256SN75	A0A256SN75|A0A256V290|C8P8M5	A0A256SN75	Limosilactobacillus reuteri|Limosilactobacillus antri DSM 16041.	Limosilactobacillus reuteri|Limosilactobacillus antri DSM 16041	Limosilactobacillus	Lactobacillales	Firmicutes	Bacilli	Lactobacillaceae	Terrabacteria group	Bacteria	CBF96_07810|CBG24_10845|HMPREF0494_1669	0022857 transmembrane transporter activity	None	None	Gastrointestinal tract	Microaerophilic	IPR020846	IPR011701	IPR036259	None	None	GI:1231586947|GI:1231581809|GI:1231600074|GI:1231589005|GI:1231581582|EMBL-CDS:OYS68301.1|GI:1231622889|GI:1231586905|GI:1231580851|EMBL-CDS:OYS97744.1|GI:259168669|GI:494196722|EMBL-CDS:EEW53164.1|REFSEQ:WP_007123215.1	3	FALSE	None	None	PF07690	None	FALSE	396	BLASTHIT	complete	yes	525309.HMPREF0494_1669	NA	1598|525309	TrEMBL
A0A222WQP5	A0A222WQP5|H6CES9	A0A222WQP5	Paenibacillus kribbensis.|Paenibacillus sp. Aloe-11.	Paenibacillus kribbensis|Paenibacillus sp. Aloe-11	Paenibacillus	Bacillales	Firmicutes	Bacilli	Paenibacillaceae	Terrabacteria group	Bacteria	B4V02_20615|WG8_0943	0022857 transmembrane transporter activity	None	None	None	None	IPR020846	IPR011701	IPR036259	IPR005829	pkb:B4V02_20615	GI:1227457705|EMBL-CDS:ASR48930.1|GI:494670992|GI:375080847|EMBL-CDS:EHS59065.1|REFSEQ:WP_007428933.1	2	FALSE	None	None	PF07690	None	FALSE	396	BLASTHIT	complete	yes	172713.GCA_001705305_03307	NA	172713|1050222	TrEMBL
A0A1Q9FIX2	A0A1Q9FIX2|A0A3A5HWH5|A0A6H0WFT3	A0A1Q9FIX2	Bacillus licheniformis.|Bacillus subtilis.|Bacillus tequilensis.	Bacillus licheniformis|Bacillus subtilis|Bacillus tequilensis	Bacillus	Bacillales	Firmicutes	Bacilli	Bacillaceae	Terrabacteria group	Bacteria	BHT94_11125|CJ481_00585|G4P54_04105	0022857 transmembrane transporter activity	None	None	None	None	IPR020846	IPR011701	IPR036259	IPR005829	bteq:G4P54_04105	GI:1129648899|GI:1130986856|EMBL-CDS:OLQ47727.1|REFSEQ:WP_075749634.1|EMBL-CDS:RJS54568.1|EMBL-CDS:QIW79048.1	3	FALSE	None	None	PF07690	None	FALSE	396	BLASTHIT	complete		None	NA	1402|1423|227866	TrEMBL
A0A1C6EHR5	A0A1C6EHR5|A0A4Q1RGD7	A0A1C6EHR5	uncultured Blautia sp.|Blautia faecicola.	uncultured Blautia sp.|Blautia faecicola	Blautia	Eubacteriales	Firmicutes	Clostridia	Lachnospiraceae	Terrabacteria group	Bacteria	SAMEA3545380_01713|ETP43_05450	0022857 transmembrane transporter activity	None	None	None	None	IPR020846	IPR011701	IPR036259	IPR005829	None	EMBL-CDS:SCJ20168.1|EMBL-CDS:RXS74710.1	2	FALSE	None	None	PF07690	None	FALSE	396	BLASTHIT	complete	yes	None	NA	765821|2509240	TrEMBL
A0A1B9LP84	A0A1B9LP84	A0A1B9LP84	Gilliamella apicola.	Gilliamella apicola	Gilliamella	Orbales	Proteobacteria	Gammaproteobacteria	Orbaceae	NA-Bacteria	Bacteria	A9G32_07695	0022857 transmembrane transporter activity	None	None	None	None	IPR020846	IPR011701	IPR036259	IPR005829	None	GI:1046299450|GI:1045613583|EMBL-CDS:OCG35131.1|REFSEQ:WP_065640662.1	1	FALSE	None	None	PF07690	None	FALSE	396	BLASTHIT	fragment	yes	None	NA	1196095	TrEMBL
A0A164UHH7	A0A164UHH7|A0A165A9B4|A0A6H0H022|A0A6M4JEA9|A0A809F8T6|A0A8B5NCY4|A0A8E0S5N2|A0A8F7XG59|A0A8G0X9M6|A0A8I1WIR0|D4G6E4|G4EYV9|O34597	A0A164UHH7	Bacillus subtilis.|Bacillus subtilis subsp. subtilis str. SMY.|Bacillus subtilis (strain 168)|Bacillus subtilis subsp. subtilis.|Bacillus sp. ANT_WA51.|Bacillus sp. LJBS17.|Bacillus subtilis subsp. natto (strain BEST195)|Bacillus subtilis subsp. subtilis str. SC-8.	Bacillus subtilis|Bacillus subtilis subsp. subtilis str. SMY|Bacillus subtilis subsp. subtilis str. 168|Bacillus subtilis subsp. subtilis|Bacillus sp. ANT_WA51|Bacillus sp. LJBS17|Bacillus subtilis subsp. natto BEST195|Bacillus subtilis subsp. subtilis str. SC-8	Bacillus	Bacillales	Firmicutes	Bacilli	Bacillaceae	Terrabacteria group	Bacteria	B4122_2979|HCN55_04340|HIR78_04395|D9C10_02260|C6Y43_20180|FQ086_19885|KXZ66_04245|K3G18_04145|J5227_16185|BSNT_07161|BSSC8_35390|yfkL	0022857 transmembrane transporter activity	None	None	None	None	IPR020846	IPR011701	IPR036259	IPR005829	bsu:BSU07860|bso:BSNT_07161	GI:723797234|GI:489336596|GI:728887993|GI:2626824|GI:1012900513|EMBL-CDS:KZD80212.1|EMBL-CDS:QHF56706.1|REFSEQ:WP_003243812.1|GI:751898095|GI:1017101445|GI:757757073|EMBL-CDS:KZD90900.1|REFSEQ:WP_042978089.1|EMBL-CDS:QIT32219.1|GI:16077853|GI:2633110|GI:728883680|EMBL-CDS:QJP87313.1|REFSEQ:NP_388667.1|GI:1491828584|EMBL-CDS:AYK56106.1|EMBL-CDS:TII13767.1|GI:505915999|EMBL-CDS:KAA0930936.1|EMBL-CD…	13	False|True	fig|1423.174.peg.2525|fig|1423.273.peg.2652|fig|645657.3.peg.1721|fig|1089443.3.peg.3589|fig|224308.179.peg.850	None	PF07690	None	FALSE	396	BLASTHIT	complete		86029.AWV81_04300|224308.BSU07860	NA|Uncharacterized MFS-type transporter YfkL	1423|535024|224308|135461|2597344|2859227|645657|1089443	TrEMBL|SwissProt
A0A0R2CVP2	A0A0R2CVP2	A0A0R2CVP2	Liquorilactobacillus aquaticus DSM 21051.	Liquorilactobacillus aquaticus DSM 21051	Liquorilactobacillus	Lactobacillales	Firmicutes	Bacilli	Lactobacillaceae	Terrabacteria group	Bacteria	FC19_GL002017	0022857 transmembrane transporter activity	None	None	None	None	IPR020846	IPR011701	IPR036259	IPR005829	None	GI:951511074|GI:948879516|EMBL-CDS:KRM95402.1|REFSEQ:WP_057876659.1	1	FALSE	fig|1423725.3.peg.2068	None	PF07690	None	FALSE	396	BLASTHIT	complete	yes	1423725.FC19_GL002017	NA	1423725	TrEMBL
A0A0E0UZE0	A0A0E0UZE0|A0A0E1R8H1|A0A0H3GEW0|A0A1D2J071|A0A2Z5BZK7|A0A3Q0NGS6|A0A462IQZ7|A0A4B9HS96|A0A5Y1MUC8|A0A660JMJ0|A0A6V9THG5|A0A6W4RLH3|A0A823HWT0|A0A823J2J6|A0A830MJI9|A0A8H9JRD2|Q8Y538	A0A0E0UZE0	Listeria monocytogenes serotype 4a (strain M7)|Listeria monocytogenes serotype 4b str. LL195.|Listeria monocytogenes serotype 1/2a (strain 10403S)|Listeria monocytogenes.|Listeria monocytogenes serotype 1/2a (strain EGD / Mackaness)|Listeria monocytogenes serotype 1/2b.|Listeria innocua.|Listeria monocytogenes CFSAN003726.|Listeria monocytogenes serovar 1/2a (strain ATCC BAA-679 / EGD-e)	Listeria monocytogenes M7|Listeria monocytogenes serotype 4b str. LL195|Listeria monocytogenes 10403S|Listeria monocytogenes|Listeria monocytogenes EGD|Listeria monocytogenes serotype 1/2b|Listeria innocua|Listeria monocytogenes CFSAN003726|Listeria monocytogenes EGD-e	Listeria	Bacillales	Firmicutes	Bacilli	Listeriaceae	Terrabacteria group	Bacteria	LMM7_2340|BN389_22700|LMRG_01594|LMON_2314|EYY38_11510|GYZ23_10595|GEK10_10045|ER543_08220|CW895_06560|IP987_001220|lmo2238	0022857 transmembrane transporter activity	None	None	Gastrointestinal tract	Facultative	IPR020846	IPR011701	IPR036259	IPR005829	lmq:LMM7_2340|lmog:BN389_22700|lmt:LMRG_01594|lmoe:BN418_2691|lmok:CQ02_11610,lmv:Y193_04295|lmod:LMON_2314|lmo:lmo2238	GI:501576519|GI:336024208|EMBL-CDS:AEH93345.1|REFSEQ:WP_012580862.1|GI:424014304|GI:489822121|EMBL-CDS:CCO64844.1|REFSEQ:WP_003725918.1|GI:489819559|GI:345537785|EMBL-CDS:AEO07225.1|REFSEQ:WP_003723370.1|GI:523838163|GI:1009071069|GI:441472054|GI:827393534|GI:523843377|GI:1028457231|GI:970874674|GI:987007310|GI:970872346|GI:827396353|GI:820769518|GI:827385020|GI:827382193|GI:827390699|EMBL-CDS:EA…	17	False|True	fig|1030009.3.peg.2327|fig|1230340.3.peg.2258|fig|169963.11.peg.2290	None	PF07690	None	FALSE	396	BLASTHIT	complete	yes	1027396.LMOSA_2620|169963.lmo2238	NA	1030009|1230340|393133|1639|1334565|2291966|1642|1398998|169963	TrEMBL
A0A0D7X2D2	A0A0D7X2D2|A0A0F0G6H4|A0A0K2F5A5|A0A0S2S2M1|A0A1D7MKV6|A0A2K1EEV2|A0A2N9Z5F5|A0A2S6NWQ0|A0A3G8R2R0|A0A4U2Q2J4|A0A7H0YB55|A0A853QAX5|A0A8I1IZF7|A0A8I2BXK7|E0RIP1|E3EDF0|G7W3Z3	A0A0D7X2D2	Paenibacillus terrae.|Paenibacillus polymyxa|Paenibacillus peoriae.|Paenibacillus sp. IHB B 3084.|Paenibacillus sp. F4.|Paenibacillus sp. M-152.|Paenibacillus sp. PvR133.|Paenibacillus polymyxa (strain E681)|Paenibacillus polymyxa (strain SC2)|Paenibacillus terrae (strain HPL-003)	Paenibacillus terrae|Paenibacillus polymyxa|Paenibacillus peoriae|Paenibacillus sp. IHB B 3084|Paenibacillus sp. F4|Paenibacillus sp. M-152|Paenibacillus sp. PvR133|Paenibacillus polymyxa E681|Paenibacillus polymyxa SC2|Paenibacillus terrae HPL-003	Paenibacillus	Bacillales	Firmicutes	Bacilli	Paenibacillaceae	Terrabacteria group	Bacteria	QD47_13480|ABE82_04440|ASL14_07095|AOU00_17260|C1T21_22390|PPYC1_19620|C5G87_14250|EGM68_04890|C1I60_10260|IAQ67_04285|A7312_23205|JDW19_20660|JOE49_002045|PPE_00894|PPSC2_04640|HPL003_12390	0022857 transmembrane transporter activity	None	None	None	None	IPR020846	IPR011701	IPR036259	IPR005829	ppeo:ABE82_04440|paih:ASL14_07095|ppy:PPE_00894|ppm:PPSC2_04640|pta:HPL003_12390	GI:765320740|GI:764116875|EMBL-CDS:KJD45133.1|REFSEQ:WP_044646620.1|GI:723616854|GI:515235458|GI:1332759615|EMBL-CDS:AIY10227.1|EMBL-CDS:SUA66208.1|REFSEQ:WP_016819863.1|GI:922050398|GI:920788306|EMBL-CDS:ALA40825.1|REFSEQ:WP_053324697.1|GI:954042206|EMBL-CDS:ALP35971.1|GI:1061982356|GI:1062529544|EMBL-CDS:AOK91417.1|REFSEQ:WP_069291178.1|EMBL-CDS:PNQ78801.1|GI:1103278172|GI:1101459463|GI:1125820…	17	FALSE	fig|159743.3.peg.2997|fig|59893.5.peg.911|fig|886882.15.peg.932	None	PF07690	None	FALSE	396	BLASTHIT	complete	yes	1052684.PPM_0870|1087481.AGFX01000021_gene2393|349520.PPE_00894|1406.LK13_17535|985665.HPL003_12390	NA	159743|1406|59893|867076|357385|2487928|2806598|349520|886882|985665	TrEMBL
A0A0D1JEI4	A0A0D1JEI4|A0A0D1MA26|A0A2S1KS47	A0A0D1JEI4	Weissella cibaria.	Weissella cibaria	Weissella	Lactobacillales	Firmicutes	Bacilli	Lactobacillaceae	Terrabacteria group	Bacteria	ab3b_01032|B6254_1406	0022857 transmembrane transporter activity	None	None	Gastrointestinal tract	Not Specified	IPR020846	IPR011701	IPR036259	None	wcb:AO080_07685	GI:937512919|GI:760029062|GI:758336970|EMBL-CDS:ALI33322.1|EMBL-CDS:KIU19888.1|REFSEQ:WP_043712119.1|GI:763059295|GI:758341981|EMBL-CDS:KIU24771.1|REFSEQ:WP_043941121.1|GI:1384897821|EMBL-CDS:AWF95810.1	3	FALSE	fig|137591.25.peg.1882|fig|137591.24.peg.1011	None	PF07690	None	FALSE	396	BLASTHIT	complete	yes	137591.AO080_07685	NA	137591	TrEMBL
A0A0A3IM16	A0A0A3IM16	A0A0A3IM16	Lysinibacillus odysseyi 34hs-1 = NBRC 100172.	Lysinibacillus odysseyi 34hs-1 = NBRC 100172	Lysinibacillus	Bacillales	Firmicutes	Bacilli	Bacillaceae	Terrabacteria group	Bacteria	CD32_13240	0022857 transmembrane transporter activity	None	None	None	None	IPR020846	IPR011701	IPR036259	None	None	GI:704828218|GI:738199357|EMBL-CDS:KGR84535.1|REFSEQ:WP_036155286.1	1	FALSE	None	None	PF07690	None	FALSE	396	BLASTHIT	complete		1220589.CD32_13240	NA	1220589	TrEMBL
A0A8I0A7M8	A0A8I0A7M8|R6FYT3|R6KXJ9	A0A8I0A7M8	Clostridium sp. NSJ-42.|Clostridium sp. CAG:221.|Clostridium sp. CAG:265.	Clostridium sp. NSJ-42|Clostridium sp. CAG:221|Clostridium sp. CAG:265	Clostridium	Eubacteriales	Firmicutes	Clostridia	Clostridiaceae	Terrabacteria group	Bacteria	H8R92_01200|BN542_02332|BN573_02024	0022857 transmembrane transporter activity	None	None	None	None	IPR020846	IPR011701	IPR036259	IPR005829	None	EMBL-CDS:MBC5639066.1|EMBL-CDS:CDB14191.1|EMBL-CDS:CDB75914.1	3	FALSE	None	None	PF07690	None	FALSE	397	BLASTHIT	complete	yes	None	NA	2763037|1262780|1262787	TrEMBL
A0A8E3MWW0	A0A8E3MWW0	A0A8E3MWW0	Lachnospiraceae bacterium KGMB03038.	Lachnospiraceae bacterium KGMB03038	unclassified Lachnospiraceae	Eubacteriales	Firmicutes	Clostridia	Lachnospiraceae	Terrabacteria group	Bacteria	FND36_06480	0022857 transmembrane transporter activity	None	None	None	None	IPR020846	IPR011701	IPR036259	IPR005829	None	EMBL-CDS:QDW73711.1	1	FALSE	None	None	PF07690	None	FALSE	397	BLASTHIT	complete	yes	None	NA	2594789	TrEMBL
A0A7Z2FVE1	A0A7Z2FVE1|K2MHD3	A0A7Z2FVE1	Bacillus sp. ms-22.|Bacillus xiamenensis.	Bacillus sp. ms-22|Bacillus xiamenensis	Bacillus	Bacillales	Firmicutes	Bacilli	Bacillaceae	Terrabacteria group	Bacteria	GPA07_01530|BA1_13748	0022857 transmembrane transporter activity	None	None	None	None	IPR020846	IPR011701	IPR036259	IPR005829	bxi:BK049_08730	GI:495635374|EMBL-CDS:QGX64194.1|REFSEQ:WP_008359953.1|GI:407413005|GI:1095431624|EMBL-CDS:EKF34748.1	2	FALSE	fig|1178537.3.peg.2842	None	PF07690	None	FALSE	397	BLASTHIT	complete	yes	1178537.BA1_13748	NA	2683680|1178537	TrEMBL
A0A7X9N553	A0A7X9N553	A0A7X9N553	Lactobacillus sp. MRS-253-APC-2B.	Lactobacillus sp. MRS-253-APC-2B	Lactobacillus	Lactobacillales	Firmicutes	Bacilli	Lactobacillaceae	Terrabacteria group	Bacteria	HF864_03510	0022857 transmembrane transporter activity	None	None	None	None	IPR020846	IPR011701	IPR036259	None	None	EMBL-CDS:NME33858.1	1	FALSE	None	None	PF07690	None	FALSE	397	BLASTHIT	complete	yes	None	NA	2725305	TrEMBL
A0A7X1C992	A0A7X1C992	A0A7X1C992	Listeria immobilis.	Listeria immobilis	Listeria	Bacillales	Firmicutes	Bacilli	Listeriaceae	Terrabacteria group	Bacteria	HCJ38_08655	0022857 transmembrane transporter activity	None	None	None	None	IPR020846	IPR011701	IPR036259	IPR005829	None	EMBL-CDS:MBC1489079.1	1	FALSE	None	None	PF07690	None	FALSE	397	BLASTHIT	complete		None	NA	2713502	TrEMBL
A0A7X1A1G4	A0A7X1A1G4	A0A7X1A1G4	Listeria sp. FSL_L7-0020.	Listeria swaminathanii	Listeria	Bacillales	Firmicutes	Bacilli	Listeriaceae	Terrabacteria group	Bacteria	HCX62_09425	0022857 transmembrane transporter activity	None	None	None	None	IPR020846	IPR011701	IPR036259	IPR005829	None	EMBL-CDS:MBC2330256.1	1	FALSE	None	None	PF07690	None	FALSE	397	BLASTHIT	complete	yes	None	NA	2713501	TrEMBL
A0A5M9YYL5	A0A5M9YYL5	A0A5M9YYL5	Lactobacillus crispatus.	Lactobacillus crispatus	Lactobacillus	Lactobacillales	Firmicutes	Bacilli	Lactobacillaceae	Terrabacteria group	Bacteria	F1C07_09375	0022857 transmembrane transporter activity	None	None	Urogenital tract	Facultative	IPR020846	IPR011701	IPR036259	None	None	EMBL-CDS:KAA8811560.1	1	FALSE	None	None	PF07690	None	FALSE	397	BLASTHIT	complete		None	NA	47770	TrEMBL
A0A3T0TMS1	A0A3T0TMS1	A0A3T0TMS1	Oenococcus sp. UCMA 16435.	Oenococcus sp. UCMA 16435	Oenococcus	Lactobacillales	Firmicutes	Bacilli	Lactobacillaceae	Terrabacteria group	Bacteria	DSM07_00405	0022857 transmembrane transporter activity	None	None	None	None	IPR020846	IPR011701	IPR036259	None	oen:DSM07_00405	GI:1552112258|EMBL-CDS:AZZ59898.1	1	FALSE	None	None	PF07690	None	FALSE	397	BLASTHIT	complete	yes	None	NA	2259623	TrEMBL
A0A3H2VYB2	A0A3H2VYB2|A0A6Z5Z4P6|A0A7T2IGL2|A0A7X0TBR0|A0A7X0WL78|A0A7X0ZCB6|A0A7X1DEC2|A0A823HLI0|A0A842BVG5|A0A842CJ72|A0AKZ1|H1G9N2	A0A3H2VYB2	Listeria monocytogenes.|Listeria welshimeri.|Listeria innocua.|Listeria cossartiae subsp. cayugensis.|Listeria farberi.|Listeria marthii.|Listeria welshimeri serovar 6b (strain ATCC 35897 / DSM 20650 / CIP 8149 /NCTC 11857 / SLCC 5334 / V8)|Listeria innocua ATCC 33091.	Listeria monocytogenes|Listeria welshimeri|Listeria innocua|Listeria cossartiae subsp. cayugensis|Listeria farberi|Listeria marthii|Listeria welshimeri serovar 6b str. SLCC5334|Listeria innocua ATCC 33091	Listeria	Bacillales	Firmicutes	Bacilli	Listeriaceae	Terrabacteria group	Bacteria	EYY39_02355|GH165_13565|I6H04_08980|HB853_13525|HB837_11215|HCB49_07450|HCB47_06010|B6112_05405|HCA51_03420|HCJ63_12695|lwe2255|HMPREF0557_00707	0022857 transmembrane transporter activity	None	None	Gastrointestinal tract	Facultative	IPR020846	IPR011701	IPR036259	IPR005829	lwe:lwe2255	EMBL-CDS:EAC4447990.1|GI:1092839030|GI:1071471580|EMBL-CDS:EDN3848291.1|REFSEQ:WP_070753834.1|EMBL-CDS:QPQ95217.1|GI:500022288|EMBL-CDS:MBC1323949.1|REFSEQ:WP_011703006.1|EMBL-CDS:MBC1353019.1|EMBL-CDS:MBC2249819.1|EMBL-CDS:MBC2287166.1|EMBL-CDS:EAG3500428.1|EMBL-CDS:MBC1923847.1|EMBL-CDS:MBC1979339.1|GI:116742549|EMBL-CDS:CAK21673.1|GI:489866291|EMBL-CDS:EHN62153.1|REFSEQ:WP_003769876.1	12	FALSE	fig|1002366.3.peg.670	None	PF07690	None	FALSE	397	BLASTHIT	complete		386043.lwe2255	NA	1639|1643|1642|2713505|2713500|529731|386043|1002366	TrEMBL
A0A2S9IGR2	A0A2S9IGR2	A0A2S9IGR2	Pantoea coffeiphila.	Pantoea coffeiphila	Pantoea	Enterobacterales	Proteobacteria	Gammaproteobacteria	Erwiniaceae	NA-Bacteria	Bacteria	CQW29_04750	0022857 transmembrane transporter activity	None	None	None	None	IPR020846	IPR011701	IPR036259	IPR005829	None	EMBL-CDS:PRD16973.1	1	FALSE	None	None	PF07690	None	FALSE	397	BLASTHIT	complete		None	NA	1465635	TrEMBL
A0A2I9DRN6	A0A2I9DRN6	A0A2I9DRN6	Lactiplantibacillus paraplantarum.	Lactiplantibacillus paraplantarum	Lactiplantibacillus	Lactobacillales	Firmicutes	Bacilli	Lactobacillaceae	Terrabacteria group	Bacteria	EUZ87_14820	0022857 transmembrane transporter activity	None	None	None	None	IPR020846	IPR011701	IPR036259	IPR005829	None	GI:1489977183|GI:727092441|GI:1375546917|EMBL-CDS:TBX37759.1|REFSEQ:WP_033609139.1	1	FALSE	None	None	PF07690	None	FALSE	397	BLASTHIT	complete	yes	None	NA	60520	TrEMBL
A0A1S8TI62	A0A1S8TI62	A0A1S8TI62	Clostridium puniceum.	Clostridium puniceum	Clostridium	Eubacteriales	Firmicutes	Clostridia	Clostridiaceae	Terrabacteria group	Bacteria	CLPUN_24110	0022857 transmembrane transporter activity	None	None	None	None	IPR020846	IPR011701	IPR036259	IPR005829	None	GI:1149500926|EMBL-CDS:OOM77294.1	1	FALSE	None	None	PF07690	None	FALSE	397	BLASTHIT	complete	yes	29367.CLPUN_24110	NA	29367	TrEMBL
A0A1S8NJ35	A0A1S8NJ35|U5MWX1	A0A1S8NJ35	Clostridium saccharobutylicum.|Clostridium saccharobutylicum DSM 13864.	Clostridium saccharobutylicum|Clostridium saccharobutylicum DSM 13864	Clostridium	Eubacteriales	Firmicutes	Clostridia	Clostridiaceae	Terrabacteria group	Bacteria	CLOSAC_06540|CLSA_c40680	0022857 transmembrane transporter activity	None	None	None	None	IPR020846	IPR011701	IPR036259	IPR005829	csb:CLSA_c40680	GI:1149436787|EMBL-CDS:OOM16383.1|GI:551004960|GI:549811122|EMBL-CDS:AGX45028.1|REFSEQ:WP_022749645.1	2	FALSE	fig|1345695.10.peg.2904	None	PF07690	None	FALSE	397	BLASTHIT	complete		169679.CSACC_40450|1345695.CLSA_c40680	NA	169679|1345695	TrEMBL
A0A1S7FRC6	A0A1S7FRC6|W7CSI3	A0A1S7FRC6	Listeria weihenstephanensis.|Listeria weihenstephanensis FSL R9-0317.	Listeria weihenstephanensis|Listeria weihenstephanensis FSL R9-0317	Listeria	Bacillales	Firmicutes	Bacilli	Listeriaceae	Terrabacteria group	Bacteria	PWEIH_06049	0022857 transmembrane transporter activity	None	None	None	None	IPR020846	IPR011701	IPR036259	IPR005829	lwi:UE46_01880	GI:738101687|GI:1158669498|EMBL-CDS:AQY49919.1|EMBL-CDS:MBC1499723.1|REFSEQ:WP_036060321.1|GI:577779080|EMBL-CDS:EUJ39827.1	2	FALSE	fig|1265845.4.peg.1203	None	PF07690	None	FALSE	397	BLASTHIT	complete	yes	1265845.PWEIH_06049	NA	1006155|1265845	TrEMBL
A0A1S0RYS2	A0A1S0RYS2|A0A2S1TCF6|A0A837NLK5|A0A8D4ST23|A0A8F8UR52|F9UUG9	A0A1S0RYS2	Lactiplantibacillus plantarum|Lactiplantibacillus plantarum 2025.|Lactiplantibacillus argentoratensis.|Lactiplantibacillus plantarum (strain ATCC BAA-793 / NCIMB 8826 / WCFS1)	Lactiplantibacillus plantarum|Lactiplantibacillus plantarum 2025|Lactiplantibacillus argentoratensis|Lactiplantibacillus plantarum WCFS1	Lactiplantibacillus	Lactobacillales	Firmicutes	Bacilli	Lactobacillaceae	Terrabacteria group	Bacteria	LpLQ80_14895|N876_0208135|LPA65_14960|LP41P_14535|lp_3503	0022857 transmembrane transporter activity	None	None	Gastrointestinal tract|Oral	Not Specified|Facultative	IPR020846	IPR011701	IPR036259	IPR005829	lpb:SH83_14520|larg:LPA65_14960|lpl:lp_3503	GI:489739483|GI:1051506564|GI:1051509871|GI:1100830052|EMBL-CDS:AOB24471.1|EMBL-CDS:QIA86776.1|EMBL-CDS:TFE51465.1|EMBL-CDS:TFE56624.1|REFSEQ:WP_003643567.1|GI:1435328149|GI:1387671483|GI:758843893|GI:727092376|GI:929723483|GI:820747236|EMBL-CDS:AWI41951.1|REFSEQ:WP_033609081.1|EMBL-CDS:KPL56683.1|GI:1489980272|GI:935441074|EMBL-CDS:AYJ37111.1|GI:917674732|GI:921975278|GI:1209554549|GI:1438941755…	6	FALSE	fig|220668.9.peg.2919	None	PF07690	None	FALSE	397	BLASTHIT	complete	yes	220668.lp_3503	NA	1590|1385856|271881|220668	TrEMBL
A0A192GZJ1	A0A192GZJ1	A0A192GZJ1	Loigolactobacillus backii.	Loigolactobacillus backii	Loigolactobacillus	Lactobacillales	Firmicutes	Bacilli	Lactobacillaceae	Terrabacteria group	Bacteria	AYR53_03720	0022857 transmembrane transporter activity	None	None	None	None	IPR020846	IPR011701	IPR036259	IPR005829	None	GI:1036647198|GI:1056861834|GI:1036654659|EMBL-CDS:ANK61954.1|REFSEQ:WP_068279282.1	1	FALSE	None	None	PF07690	None	FALSE	397	BLASTHIT	complete	yes	375175.AYR53_03720	NA	375175	TrEMBL
A0A173TXB7	A0A173TXB7|A0A173UJ39|A0A415VVU8|A0A415Y544|A0A417JX24|A0A417US36|D4MZW9|E5VI45|L1Q9D8|R5Z0Q5	A0A173TXB7	Anaerostipes hadrus.|Lachnospiraceae bacterium AM21-21.|Lachnospiraceae bacterium AM10-38.|Lachnospiraceae bacterium AM26-1LB.|Lachnospiraceae bacterium OM02-26.|Lachnospiraceae bacterium 5_1_63FAA.|Anaerostipes hadrus DSM 3319.|Lachnospiraceae bacterium CAG:25.	Anaerostipes hadrus|Lachnospiraceae bacterium AM21-21|Lachnospiraceae bacterium AM10-38|Lachnospiraceae bacterium AM26-1LB|Lachnospiraceae bacterium OM02-26|Lachnospiraceae bacterium 5_1_63FAA|Anaerostipes hadrus DSM 3319|Lachnospiraceae bacterium CAG:25	Anaerostipes|unclassified Lachnospiraceae|environmental samples	Eubacteriales	Firmicutes	Clostridia	Lachnospiraceae	Terrabacteria group	Bacteria	ERS852425_02928|DW246_14385|DW127_12835|DW698_05070|DXB19_14060|HMPREF0996_00705|HMPREF0369_00618|BN562_00718	0022857 transmembrane transporter activity	None	None	Gastrointestinal tract	Not Specified|Anaerobe	IPR020846	IPR011701	IPR036259	IPR005829	bprl:CL2_11830	GI:769148589|EMBL-CDS:CUN07184.1|EMBL-CDS:CUN45019.1|REFSEQ:WP_044924675.1|GI:941983706|EMBL-CDS:CUN14854.1|REFSEQ:WP_055259687.1|EMBL-CDS:RHO06685.1|EMBL-CDS:RHO46846.1|EMBL-CDS:RHU03596.1|EMBL-CDS:RHV56394.1|GI:495666798|GI:291559364|EMBL-CDS:CBL38164.1|EMBL-CDS:CUP65988.1|EMBL-CDS:KAA2374102.1|REFSEQ:WP_008391377.1|GI:316895323|GI:496558263|EMBL-CDS:EFV17483.1|REFSEQ:WP_009264338.1|GI:42918325…	10	FALSE	fig|245018.3.peg.1501|fig|649757.3.peg.593	None	PF07690	None	FALSE	397	BLASTHIT	complete	yes	649756.ERS852387_02402	NA	649756|2292903|2292902|2292906|2292908|658089|649757|1262984	TrEMBL
A0A139R6F1	A0A139R6F1|A0A1X4JLH8|A0A3R6BXI4	A0A139R6F1	Weissella sp. DD23.|Weissella cibaria.	Weissella sp. DD23|Weissella cibaria	Weissella	Lactobacillales	Firmicutes	Bacilli	Lactobacillaceae	Terrabacteria group	Bacteria	WEIDD23_00379|B9D04_03590	0022857 transmembrane transporter activity	None	None	Gastrointestinal tract	Not Specified	IPR020846	IPR011701	IPR036259	None	None	GI:1011462072|GI:1002537282|EMBL-CDS:KXU10338.1|REFSEQ:WP_062358717.1|GI:1187685456|EMBL-CDS:OSP89612.1|EMBL-CDS:RHE73712.1|EMBL-CDS:RHE79447.1	3	FALSE	fig|1777865.3.peg.504	None	PF07690	None	FALSE	397	BLASTHIT	complete	yes	None	NA	1777865|137591	TrEMBL
A0A139NR43	A0A139NR43	A0A139NR43	Streptococcus sp. DD13.	Streptococcus sp. DD13	Streptococcus	Lactobacillales	Firmicutes	Bacilli	Streptococcaceae	Terrabacteria group	Bacteria	STRDD13_00702	0022857 transmembrane transporter activity	None	None	None	None	IPR020846	IPR011701	IPR036259	IPR005829	None	GI:1002497643|GI:1055440967|EMBL-CDS:KXT78500.1|REFSEQ:WP_067101869.1	1	FALSE	fig|1777881.3.peg.735	None	PF07690	None	FALSE	397	BLASTHIT	complete	yes	1777881.STRDD13_00702	NA	1777881	TrEMBL
A0A0X8KFE6	A0A0X8KFE6|A0A172XFP1|A0A2D3DKU3|A0A2K9KH21|A0A4V7TKZ9|A0A6A8LNC2|A0A7U5AUM9|A0A806Q7J8|A0A807M5E9|A0A8F6D2F4|A0A8F7NCC1|A0A8F7VAY2|A0A8F8TYI7|A0A8F9SNV9|A0A8G0HJK1|A7Z2G7|I2C2I2|I2HNM8|S6FI10	A0A0X8KFE6	Bacillus sp. SDLI1.|Bacillus velezensis.|Bacillus siamensis.|Bacillus amyloliquefaciens|Bacillus subtilis.|Bacillus sp. BH072.|Bacillus sp. 275.|Bacillus velezensis (strain DSM 23117 / BGSC 10A6 / LMG 26770 / FZB42)|Bacillus amyloliquefaciens (strain Y2)|Bacillus sp. 5B6.|Bacillus velezensis UCMB5033.	Bacillus sp. SDLI1|Bacillus velezensis|Bacillus siamensis|Bacillus amyloliquefaciens|Bacillus subtilis|Bacillus sp. BH072|Bacillus sp. 275|Bacillus velezensis FZB42|Bacillus sp. 5B6|Bacillus velezensis UCMB5033	Bacillus	Bacillales	Firmicutes	Bacilli	Bacillaceae	Terrabacteria group	Bacteria	AUL54_06835|BACVE_000868|CWD84_18040|D2M30_0827|GKC39_16325|KS08_03685|OY17_06670|BZ167_05640|KVY05_04075|KXY09_04145|KZA05_09000|J5X95_13260|KNV92_03925|JHX84_01785|RBAM_008090|MUS_0804|MY7_0640|RBAU_0784	0022857 transmembrane transporter activity	None	None	None	None	IPR020846	IPR011701	IPR036259	None	bacs:AUL54_06835|bsia:CWD84_18040|bacb:OY17_06670|bay:RBAM_008090|bqy:MUS_0804|bama:RBAU_0784	GI:989011127|GI:987470649|EMBL-CDS:AME06076.1|REFSEQ:WP_060963331.1|GI:494650562|GI:817596848|GI:1043707084|GI:1045029334|GI:1030031033|GI:1095444693|EMBL-CDS:ATX83286.1|EMBL-CDS:OYD09233.1|REFSEQ:WP_007408506.1|GI:1073860298|GI:829577107|GI:489247417|GI:1208633604|EMBL-CDS:QOY25919.1|REFSEQ:WP_003155573.1|GI:1318809257|EMBL-CDS:AUJ78573.1|EMBL-CDS:QBG55178.1|GI:753765250|GI:817157220|GI:80820317…	19	False|True	fig|1126211.3.peg.769|fig|1127743.3.peg.608	None	PF07690	None	FALSE	397	BLASTHIT	complete	yes	1449088.AJ82_04505|1198291.GCA_000330805_03278|326423.RBAM_008090	NA	1774743|492670|659243|1390|1423|1570330|1941347|326423|1127743|1338518	TrEMBL
A0A0R1TP96	A0A0R1TP96|V7HX28	A0A0R1TP96	Ligilactobacillus equi DSM 15833 = JCM 10991.|Ligilactobacillus equi DPC 6820.	Ligilactobacillus equi DSM 15833 = JCM 10991|Ligilactobacillus equi DPC 6820	Ligilactobacillus	Lactobacillales	Firmicutes	Bacilli	Lactobacillaceae	Terrabacteria group	Bacteria	FC36_GL000305|LEQ_2051	0022857 transmembrane transporter activity	None	None	None	None	IPR020846	IPR011701	IPR036259	IPR005829	None	GI:948759714|GI:640591525|EMBL-CDS:KRL83263.1|REFSEQ:WP_025020482.1|GI:564114519|GI:564812640|EMBL-CDS:ETA73835.1|REFSEQ:WP_023859939.1	2	FALSE	fig|1423740.3.peg.328|fig|1392007.3.peg.1360	None	PF07690	None	FALSE	397	BLASTHIT	complete	yes	1423740.FC36_GL000305	NA	1423740|1392007	TrEMBL
A0A0P7G1A7	A0A0P7G1A7	A0A0P7G1A7	Bacillus australimaris.	Bacillus australimaris	Bacillus	Bacillales	Firmicutes	Bacilli	Bacillaceae	Terrabacteria group	Bacteria	AKG37_08865	0022857 transmembrane transporter activity	None	None	None	None	IPR020846	IPR011701	IPR036259	IPR005829	None	GI:983547321|GI:937237819|EMBL-CDS:KPN14174.1|REFSEQ:WP_060698876.1	1	FALSE	None	None	PF07690	None	FALSE	397	BLASTHIT	complete	yes	None	NA	1326968	TrEMBL
A0A0M6WA79	A0A0M6WA79	A0A0M6WA79	Roseburia inulinivorans.	Roseburia inulinivorans	Roseburia	Eubacteriales	Firmicutes	Clostridia	Lachnospiraceae	Terrabacteria group	Bacteria	RIL183_11841	0022857 transmembrane transporter activity	None	None	Gastrointestinal tract	Anaerobe	IPR020846	IPR011701	IPR036259	IPR005829	None	GI:940987529|EMBL-CDS:CRL31858.1|REFSEQ:WP_055038989.1	1	FALSE	None	None	PF07690	None	FALSE	397	BLASTHIT	complete	yes	None	NA	360807	TrEMBL
A0A0E2BUR6	A0A0E2BUR6	A0A0E2BUR6	Lacticaseibacillus casei A2-362.	Lacticaseibacillus casei A2-362	Lacticaseibacillus	Lactobacillales	Firmicutes	Bacilli	Lactobacillaceae	Terrabacteria group	Bacteria	LCAA2362_1093	0022857 transmembrane transporter activity	None	None	None	None	IPR020846	IPR011701	IPR036259	IPR005829	None	GI:410540744|EMBL-CDS:EKQ15253.1|REFSEQ:WP_003577886.1	1	FALSE	fig|1051653.3.peg.545	None	PF07690	None	FALSE	397	BLASTHIT	complete	yes	None	NA	1051653	TrEMBL
A0A0D4CKP3	A0A0D4CKP3|A0A0R1P0I7|A0A4Q0CYA2|A0A508YPE7|A0A7H9CN25|A0A7L9VT22	A0A0D4CKP3	Limosilactobacillus mucosae LM1.|Limosilactobacillus mucosae DSM 13345.|Limosilactobacillus mucosae	Limosilactobacillus mucosae LM1|Limosilactobacillus mucosae DSM 13345|Limosilactobacillus mucosae	Limosilactobacillus	Lactobacillales	Firmicutes	Bacilli	Lactobacillaceae	Terrabacteria group	Bacteria	LBLM1_05175|FC47_GL002090|EQ839_06860|LMUP508_01546|H0G69_04940|LM011_08815	0022857 transmembrane transporter activity	None	None	None	None	IPR020846	IPR011701	IPR036259	None	lmu:LBLM1_05175	GI:767528354|GI:769883727|EMBL-CDS:AJT50495.1|REFSEQ:WP_045025332.1|GI:949529608|GI:948697770|EMBL-CDS:KRL25830.1|REFSEQ:WP_056968296.1|EMBL-CDS:RXA56805.1|EMBL-CDS:VTZ91895.1|EMBL-CDS:QLI94337.1|EMBL-CDS:QOL69472.1	6	FALSE	fig|1423771.3.peg.2170	None	PF07690	None	FALSE	397	BLASTHIT	complete	yes	1130798.LBLM1_05175	NA	1130798|1423771|97478	TrEMBL
A0A0B4SD70	A0A0B4SD70|A0A1L6ZDX7|A0A267X9N0|A0A4Y9K4C2|A0A5C0WHW4|A0A5D4QPN0|A0A5K1PLP3|A0A837EH68|A0A855RE38|A0A8G1J676|A8FJ84	A0A0B4SD70	Bacillus sp. WP8.|Bacillus safensis.|Bacillus sp. 7788.|Bacillus stratosphericus.|Bacillus pumilus|Bacillus pumilus (strain SAFR-032)	Bacillus sp. WP8|Bacillus safensis|Bacillus sp. 7788|Bacillus stratosphericus|Bacillus pumilus|Bacillus pumilus SAFR-032	Bacillus	Bacillales	Firmicutes	Bacilli	Bacillaceae	Terrabacteria group	Bacteria	QR42_18230|BSA145_01520|CHI05_09125|E4T85_03545|FX981_01648|FZC68_14295|C1954_04355|B4127_4108|C6X95_08620|K4A85_11945|BPUM_3657	0022857 transmembrane transporter activity	None	None	None	None	IPR020846	IPR011701	IPR036259	IPR005829	bacw:QR42_18230|bpu:BPUM_3657	GI:746116955|GI:731486258|EMBL-CDS:AIZ62093.1|REFSEQ:WP_039182762.1|GI:1130454589|GI:1129017625|EMBL-CDS:APT44715.1|REFSEQ:WP_075621408.1|EMBL-CDS:PAC81570.1|GI:637174443|EMBL-CDS:TFV12914.1|REFSEQ:WP_024427594.1|EMBL-CDS:QEK63407.1|GI:1359154579|EMBL-CDS:TYS41085.1|EMBL-CDS:PNU25438.1|GI:751125434|GI:1040306756|GI:763277654|EMBL-CDS:KIL25528.1|REFSEQ:WP_044139101.1|EMBL-CDS:PRS13913.1|EMBL-CDS:Q…	11	FALSE	None	None	PF07690	None	FALSE	397	BLASTHIT	complete	yes	315750.BPUM_3657	NA	756828|561879|2021692|293386|1408|315750	TrEMBL
A0A097BFN6	A0A097BFN6|A0A7X0X156|E3ZSU9|G2ZEE1	A0A097BFN6	Listeria ivanovii subsp. londoniensis.|Listeria seeligeri.|Listeria seeligeri FSL N1-067.|Listeria ivanovii (strain ATCC BAA-678 / PAM 55)	Listeria ivanovii subsp. londoniensis|Listeria seeligeri|Listeria seeligeri FSL N1-067|Listeria ivanovii subsp. ivanovii PAM 55	Listeria	Bacillales	Firmicutes	Bacilli	Listeriaceae	Terrabacteria group	Bacteria	JL58_11860|HB897_05690|NT03LS_2588|LIV_2225	0022857 transmembrane transporter activity	None	None	Not Specified	Facultative	IPR020846	IPR011701	IPR036259	IPR005829	lia:JL58_11860,lio:JL53_12360|liv:LIV_2225	GI:694156895|GI:740622263|GI:694154065|EMBL-CDS:AIS60636.1|REFSEQ:WP_038407775.1|EMBL-CDS:MBC1485724.1|GI:489845502|GI:313632239|EMBL-CDS:EFR99301.1|REFSEQ:WP_003749195.1|GI:346982700|GI:503859562|EMBL-CDS:CBW86719.1|REFSEQ:WP_014093556.1	4	FALSE	fig|702453.3.peg.2176	None	PF07690	None	FALSE	397	BLASTHIT	complete	yes	202752.JL53_12360|881621.LIV_2225	NA	202752|1640|702453|881621	TrEMBL
A0A081L8S7	A0A081L8S7|A0A2A5INF8|A0A2G8IUK3|A0A5K1KRB6|A0A653Y5Q8|A0A8H0I912	A0A081L8S7	Bacillus zhangzhouensis.|Bacillus pumilus|Bacillus altitudinis.|Bacillus sp. 005/A4HT-01/001.	Bacillus zhangzhouensis|Bacillus pumilus|Bacillus altitudinis|Bacillus sp. 005/A4HT-01/001	Bacillus	Bacillales	Firmicutes	Bacilli	Bacillaceae	Terrabacteria group	Bacteria	BA70_06110|CEY02_18425|CTV99_09135|AMR71_00955|BACI348_51042|ES896_04995	0022857 transmembrane transporter activity	None	None	None	None	IPR020846	IPR011701	IPR036259	IPR005829	balt:CFN77_19240	GI:660774335|GI:736237859|EMBL-CDS:KEP25653.1|REFSEQ:WP_034323303.1|EMBL-CDS:PCK18763.1|EMBL-CDS:PIK27164.1|GI:947259520|GI:949744300|EMBL-CDS:ALM43863.1|REFSEQ:WP_057078832.1|GI:837636398|GI:639691666|GI:1250061558|EMBL-CDS:VXC37772.1|REFSEQ:WP_024720468.1|EMBL-CDS:TFW49795.1	6	FALSE	None	None	PF07690	None	FALSE	397	BLASTHIT	complete	yes	1178540.BA70_06110	NA	1178540|1408|293387|2509010	TrEMBL
A0A075LKY5	A0A075LKY5|A0A268ACA4|A0A268H9M9	A0A075LKY5	Terribacillus goriensis.|Terribacillus saccharophilus.	Terribacillus goriensis|Terribacillus saccharophilus	Terribacillus	Bacillales	Firmicutes	Bacilli	Bacillaceae	Terrabacteria group	Bacteria	GZ22_10370|CHH64_07265|CHI12_15680	0022857 transmembrane transporter activity	None	None	None	None	IPR020846	IPR011701	IPR036259	None	tap:GZ22_10370	GI:740776635|GI:664798774|EMBL-CDS:AIF67009.1|REFSEQ:WP_038561919.1|EMBL-CDS:PAD21756.1|EMBL-CDS:PAE06540.1	3	FALSE	None	None	PF07690	None	FALSE	397	BLASTHIT	complete	yes	None	NA	386490|361277	TrEMBL
W6T4N4	W6T4N4	W6T4N4	Lacticaseibacillus fabifermentans T30PCM01.	Lacticaseibacillus fabifermentans T30PCM01	Lactiplantibacillus	Lactobacillales	Firmicutes	Bacilli	Lactobacillaceae	Terrabacteria group	Bacteria	LFAB_15195	0022857 transmembrane transporter activity	None	None	None	None	IPR020846	IPR011701	IPR036259	None	None	GI:575841739|GI:639447760|EMBL-CDS:ETY72966.1|REFSEQ:WP_024625926.1	1	FALSE	fig|1400520.3.peg.2979	None	PF07690	None	FALSE	398	BLASTHIT	complete	yes	1400520.LFAB_15195	NA	1400520	TrEMBL
I7JZW2	I7JZW2	I7JZW2	Lactobacillus gigeriorum DSM 23908 = CRBIP 24.85.	Lactobacillus gigeriorum DSM 23908 = CRBIP 24.85	Lactobacillus	Lactobacillales	Firmicutes	Bacilli	Lactobacillaceae	Terrabacteria group	Bacteria	BN52_07825	0022857 transmembrane transporter activity	None	None	None	None	IPR020846	IPR011701	IPR036259	IPR005829	None	GI:495747873|GI:948898920|EMBL-CDS:CCI86495.1|REFSEQ:WP_008472452.1	1	FALSE	fig|1423751.3.peg.1866	None	PF07690	None	FALSE	398	BLASTHIT	complete	yes	1423751.FC38_GL001803	NA	1423751	TrEMBL
I1ZLE2	I1ZLE2	I1ZLE2	Streptococcus parasanguinis FW213.	Streptococcus parasanguinis FW213	Streptococcus	Lactobacillales	Firmicutes	Bacilli	Streptococcaceae	Terrabacteria group	Bacteria	Spaf_0865	0022857 transmembrane transporter activity	None	None	Oral	Not Specified	IPR020846	IPR011701	IPR036259	IPR005829	scf:Spaf_0865	GI:386792831|GI:504526075|EMBL-CDS:AFJ25866.1|REFSEQ:WP_014713177.1	1	FALSE	fig|1114965.3.peg.835	None	PF07690	None	FALSE	398	BLASTHIT	complete	yes	1114965.Spaf_0865	NA	1114965	TrEMBL
A0A8I0UBC6	A0A8I0UBC6	A0A8I0UBC6	Mammaliicoccus lentus	Mammaliicoccus lentus	Mammaliicoccus	Bacillales	Firmicutes	Bacilli	Staphylococcaceae	Terrabacteria group	Bacteria	IR128_03830	0022857 transmembrane transporter activity	None	None	None	None	IPR020846	IPR011701	IPR036259	None	None	EMBL-CDS:MBF0840834.1	1	FALSE	None	None	PF07690	None	FALSE	398	BLASTHIT	complete	yes	None	NA	42858	TrEMBL
A0A6V8SC87	A0A6V8SC87	A0A6V8SC87	Clostridium fungisolvens.	Clostridium fungisolvens	Clostridium	Eubacteriales	Firmicutes	Clostridia	Clostridiaceae	Terrabacteria group	Bacteria	bsdtw1_00899	0022857 transmembrane transporter activity	None	None	None	None	IPR020846	IPR011701	IPR036259	IPR005829	None	EMBL-CDS:GFP74837.1	1	FALSE	None	None	PF07690	None	FALSE	398	BLASTHIT	complete	yes	None	NA	1604897	TrEMBL
A0A6P2CKI4	A0A6P2CKI4	A0A6P2CKI4	Leuconostoc litchii.	Leuconostoc litchii	Leuconostoc	Lactobacillales	Firmicutes	Bacilli	Lactobacillaceae	Terrabacteria group	Bacteria	ESZ47_07110	0022857 transmembrane transporter activity	None	None	None	None	IPR020846	IPR011701	IPR036259	None	None	EMBL-CDS:TYC46239.1	1	FALSE	None	None	PF07690	None	FALSE	398	BLASTHIT	complete		None	NA	1981069	TrEMBL
A0A6H2JN71	A0A6H2JN71|A0A7G7UBB8	A0A6H2JN71	Bacillus mojavensis.|Bacillus sp. PAMC26543.	Bacillus mojavensis|Bacillus sp. PAMC26543	Bacillus	Bacillales	Firmicutes	Bacilli	Bacillaceae	Terrabacteria group	Bacteria	HC660_08290|H7F27_16695	0022857 transmembrane transporter activity	None	None	None	None	IPR020846	IPR011701	IPR036259	IPR005829	bmoj:HC660_08290	EMBL-CDS:QJC95326.1|EMBL-CDS:QNH39160.1	2	FALSE	None	None	PF07690	None	FALSE	398	BLASTHIT	complete		None	NA	72360|2762329	TrEMBL
A0A495RDC5	A0A495RDC5	A0A495RDC5	Orbus hercynius.	Orbus hercynius	Orbus	Orbales	Proteobacteria	Gammaproteobacteria	Orbaceae	NA-Bacteria	Bacteria	DES39_1777	0022857 transmembrane transporter activity	None	None	None	None	IPR020846	IPR011701	IPR036259	IPR005829	None	EMBL-CDS:RKS85266.1	1	FALSE	None	None	PF07690	None	FALSE	398	BLASTHIT	complete	yes	None	NA	593135	TrEMBL
A0A3D8X9V6	A0A3D8X9V6	A0A3D8X9V6	Priestia megaterium	Priestia megaterium	Priestia	Bacillales	Firmicutes	Bacilli	Bacillaceae	Terrabacteria group	Bacteria	C3744_00230	0022857 transmembrane transporter activity	None	None	None	None	IPR020846	IPR011701	IPR036259	None	None	EMBL-CDS:RDZ18861.1	1	FALSE	None	None	PF07690	None	FALSE	398	BLASTHIT	complete	yes	None	NA	1404	TrEMBL
A0A2M8SX52	A0A2M8SX52|A0A4R6HJW7|A0A8G0SCV1	A0A2M8SX52	Bacillus sp. SN1.|Bacillus subtilis.|Bacillus inaquosorum.	Bacillus sp. SN1|Bacillus subtilis|Bacillus inaquosorum	Bacillus	Bacillales	Firmicutes	Bacilli	Bacillaceae	Terrabacteria group	Bacteria	CVV77_17600|DFO69_3911|K1Y82_04320	0022857 transmembrane transporter activity	None	None	None	None	IPR020846	IPR011701	IPR036259	IPR005829	None	EMBL-CDS:PJH92097.1|EMBL-CDS:TDO08508.1|EMBL-CDS:QYX44285.1	3	FALSE	None	None	PF07690	None	FALSE	398	BLASTHIT	complete		None	NA	2055158|1423|483913	TrEMBL
A0A226RJY0	A0A226RJY0|A0A6F9XK47|A0A6F9XUF2|A0A6F9YPN8	A0A226RJY0	Ligilactobacillus agilis.	Ligilactobacillus agilis	Ligilactobacillus	Lactobacillales	Firmicutes	Bacilli	Lactobacillaceae	Terrabacteria group	Bacteria	AYP69_07125|SY212_05600|SY111_13940|PTL465_17600	0022857 transmembrane transporter activity	None	None	None	None	IPR020846	IPR011701	IPR036259	None	None	GI:1215738433|GI:1215736502|GI:1215737126|GI:1226528810|EMBL-CDS:OXS39435.1|EMBL-CDS:GET05530.1|EMBL-CDS:GET08770.1|EMBL-CDS:GET19442.1	4	FALSE	None	None	PF07690	None	FALSE	398	BLASTHIT	complete	yes	None	NA	1601	TrEMBL
A0A1L7GXW4	A0A1L7GXW4|A0A2K2TJ67|A0A3G3EBD3|A0A6C1ELU6|A0A806J0F2|A0A806T6Q9|A0A829LZD0|A0A843QZ75|A0A855ZKQ1|B2GCR3	A0A1L7GXW4	Limosilactobacillus fermentum|Limosilactobacillus fermentum F-6.|Limosilactobacillus fermentum 3872.|Limosilactobacillus fermentum NB-22.|Limosilactobacillus fermentum (strain NBRC 3956 / LMG 18251)	Limosilactobacillus fermentum|Limosilactobacillus fermentum F-6|Limosilactobacillus fermentum 3872|Limosilactobacillus fermentum NB-22|Limosilactobacillus fermentum IFO 3956	Limosilactobacillus	Lactobacillales	Firmicutes	Bacilli	Lactobacillaceae	Terrabacteria group	Bacteria	C1Y38_04280|DVR01_10190|GJA14_06435|LBFF_1215|N573_006990|NB22_04110|GC247_04335|EQG50_04530|LAF_1109	0022857 transmembrane transporter activity	None	None	Gastrointestinal tract	Facultative	IPR020846	IPR011701	IPR036259	None	lff:LBFF_1215|lfe:LAF_1109	GI:1130057432|GI:1130897705|EMBL-CDS:APU46633.1|EMBL-CDS:PWM24795.1|REFSEQ:WP_075667627.1|EMBL-CDS:PNV58143.1|GI:1508761293|EMBL-CDS:AYP99350.1|EMBL-CDS:QID93482.1|GI:500237321|GI:505452024|EMBL-CDS:AGL89108.1|REFSEQ:WP_015639126.1|GI:835165727|GI:504375373|EMBL-CDS:AKM51445.1|REFSEQ:WP_014562475.1|GI:557593968|GI:557842972|EMBL-CDS:ESS01482.1|REFSEQ:WP_023465886.1|GI:1093955369|GI:1327565266|GI:…	10	FALSE	fig|334390.5.peg.1227	None	PF07690	None	FALSE	398	BLASTHIT	complete	yes	None	NA	1613|767453|1381124|1408443|334390	TrEMBL
A0A1H9U748	A0A1H9U748	A0A1H9U748	Isobaculum melis.	Isobaculum melis	Isobaculum	Lactobacillales	Firmicutes	Bacilli	Carnobacteriaceae	Terrabacteria group	Bacteria	SAMN04488559_12220	0022857 transmembrane transporter activity	None	None	None	None	IPR020846	IPR011701	IPR036259	IPR005829	None	EMBL-CDS:SES04964.1	1	FALSE	None	None	PF07690	None	FALSE	398	BLASTHIT	complete	yes	142588.SAMN04488559_12220	NA	142588	TrEMBL
A0A1C6IRK0	A0A1C6IRK0	A0A1C6IRK0	uncultured Clostridium sp.	uncultured Clostridium sp.	Clostridium	Eubacteriales	Firmicutes	Clostridia	Clostridiaceae	Terrabacteria group	Bacteria	SAMEA3545417_02585	0022857 transmembrane transporter activity	None	None	None	None	IPR020846	IPR011701	IPR036259	IPR005829	None	EMBL-CDS:SCJ72412.1	1	FALSE	None	None	PF07690	None	FALSE	398	BLASTHIT	complete		None	NA	59620	TrEMBL
A0A1C0A2C6	A0A1C0A2C6|A0A8G0EK61	A0A1C0A2C6	Gilliamella apicola.|Gilliamella sp. ESL0443.	Gilliamella apicola|Gilliamella sp. ESL0443	Gilliamella	Orbales	Proteobacteria	Gammaproteobacteria	Orbaceae	NA-Bacteria	Bacteria	A9G07_06270|GYM76_05255	0022857 transmembrane transporter activity	None	None	None	None	IPR020846	IPR011701	IPR036259	IPR005829	None	GI:1046950101|GI:1047391953|EMBL-CDS:OCL23380.1|REFSEQ:WP_065734198.1|EMBL-CDS:QYN42190.1	2	FALSE	None	None	PF07690	None	FALSE	398	BLASTHIT	complete	yes	None	NA	1196095|2704655	TrEMBL
A0A1B9L2Y5	A0A1B9L2Y5|A0A1B9MF96|A0A1B9MHH0	A0A1B9L2Y5	Gilliamella apicola.	Gilliamella apicola	Gilliamella	Orbales	Proteobacteria	Gammaproteobacteria	Orbaceae	NA-Bacteria	Bacteria	A9G47_07840|A9G30_01125	0022857 transmembrane transporter activity	None	None	None	None	IPR020846	IPR011701	IPR036259	IPR005829	None	GI:1045595516|GI:1046185941|GI:1045617806|GI:1045615302|EMBL-CDS:OCG17893.1|REFSEQ:WP_065580892.1|GI:1045638263|GI:1046194400|EMBL-CDS:OCG58512.1|REFSEQ:WP_065588855.1|GI:1045639247|GI:1045659069|GI:1045646841|GI:1046187491|EMBL-CDS:OCG59431.1|EMBL-CDS:OCG78228.1|REFSEQ:WP_065582308.1	3	FALSE	None	None	PF07690	None	FALSE	398	BLASTHIT	complete	yes	None	NA	1196095	TrEMBL
A0A172Q8K8	A0A172Q8K8|A0A372KL02	A0A172Q8K8	Streptococcus pantholopis.|Streptococcus chenjunshii.	Streptococcus pantholopis|Streptococcus chenjunshii	Streptococcus	Lactobacillales	Firmicutes	Bacilli	Streptococcaceae	Terrabacteria group	Bacteria	A0O21_07055	0022857 transmembrane transporter activity	None	None	None	None	IPR020846	IPR011701	IPR036259	IPR005829	spat:A0O21_07055|schj:DDV21_008970	GI:1027080478|GI:1055400668|EMBL-CDS:AND79796.1|REFSEQ:WP_067063505.1|GI:1464472360|EMBL-CDS:AXQ79204.1|EMBL-CDS:RFU52957.1	2	FALSE	None	None	PF07690	None	FALSE	398	BLASTHIT	complete	yes	1811193.A0O21_07055	NA	1811193|2173853	TrEMBL
A0A0R2L1K1	A0A0R2L1K1	A0A0R2L1K1	Ligilactobacillus pobuzihii.	Ligilactobacillus pobuzihii	Ligilactobacillus	Lactobacillales	Firmicutes	Bacilli	Lactobacillaceae	Terrabacteria group	Bacteria	IV66_GL001031	0022857 transmembrane transporter activity	None	None	None	None	IPR020846	IPR011701	IPR036259	IPR005829	None	GI:516480029|GI:948983794|EMBL-CDS:KRN95587.1|REFSEQ:WP_017868473.1	1	FALSE	fig|449659.4.peg.1038	None	PF07690	None	FALSE	398	BLASTHIT	complete	yes	449659.IV66_GL001031	NA	449659	TrEMBL
A0A0R2G2B3	A0A0R2G2B3|A0A837RTR9	A0A0R2G2B3	Lactiplantibacillus plantarum|Lactiplantibacillus plantarum subsp. plantarum ATCC 14917 = JCM 1149 =CGMCC 1.2437.	Lactiplantibacillus plantarum|Lactiplantibacillus plantarum subsp. plantarum ATC	Lactiplantibacillus	Lactobacillales	Firmicutes	Bacilli	Lactobacillaceae	Terrabacteria group	Bacteria	IV39_GL001865|FC76_GL002468	0022857 transmembrane transporter activity	None	None	Gastrointestinal tract	Not Specified|Microaerophilic	IPR020846	IPR011701	IPR036259	IPR005829	None	GI:948920455|EMBL-CDS:KRN34712.1|GI:948707848|EMBL-CDS:KRL34973.1	2	FALSE	fig|1590.166.peg.1921	None	PF07690	None	FALSE	398	BLASTHIT	complete	yes	None	NA	1590|525338	TrEMBL
A0A0A1MCP2	A0A0A1MCP2	A0A0A1MCP2	Oceanobacillus oncorhynchi.	Oceanobacillus oncorhynchi	Oceanobacillus	Bacillales	Firmicutes	Bacilli	Bacillaceae	Terrabacteria group	Bacteria	BN997_03031	0022857 transmembrane transporter activity	None	None	None	None	IPR020846	IPR011701	IPR036259	IPR005829	None	GI:755613685|EMBL-CDS:CEI83140.1|REFSEQ:WP_042533385.1	1	FALSE	None	None	PF07690	None	FALSE	398	BLASTHIT	complete	yes	545501.BN997_03031	NA	545501	TrEMBL
V7HX55	V7HX55	V7HX55	Ligilactobacillus equi DPC 6820.	Ligilactobacillus equi DPC 6820	Ligilactobacillus	Lactobacillales	Firmicutes	Bacilli	Lactobacillaceae	Terrabacteria group	Bacteria	LEQ_0942c	0022857 transmembrane transporter activity	None	None	None	None	IPR020846	IPR011701	IPR036259	None	None	GI:564812692|GI:564114473|EMBL-CDS:ETA73798.1|REFSEQ:WP_023859982.1	1	FALSE	fig|1392007.3.peg.1393	None	PF07690	None	FALSE	399	BLASTHIT	complete		None	NA	1392007	TrEMBL
K1KX58	K1KX58	K1KX58	Solibacillus isronensis B3W22.	Solibacillus isronensis B3W22	Solibacillus	Bacillales	Firmicutes	Bacilli	Planococcaceae	Terrabacteria group	Bacteria	B857_00385	0022857 transmembrane transporter activity	None	None	None	None	IPR020846	IPR011701	IPR036259	IPR005829	None	GI:495678970|GI:405387672|EMBL-CDS:EKB47096.1|REFSEQ:WP_008403549.1	1	FALSE	fig|1224748.3.peg.390	None	PF07690	None	FALSE	399	BLASTHIT	complete	yes	None	NA	1224748	TrEMBL
D6S2D7	D6S2D7	D6S2D7	Lactobacillus jensenii JV-V16.	Lactobacillus jensenii JV-V16	Lactobacillus	Lactobacillales	Firmicutes	Bacilli	Lactobacillaceae	Terrabacteria group	Bacteria	HMPREF0526_10474	0022857 transmembrane transporter activity	None	None	Urogenital tract	Microaerophilic	IPR020846	IPR011701	IPR036259	IPR005829	None	GI:297150024|EMBL-CDS:EFH30321.1	1	FALSE	None	None	PF07690	None	FALSE	399	BLASTHIT	complete	yes	None	NA	525329	TrEMBL
C6PT91	C6PT91	C6PT91	Clostridium carboxidivorans P7.	Clostridium carboxidivorans P7	Clostridium	Eubacteriales	Firmicutes	Clostridia	Clostridiaceae	Terrabacteria group	Bacteria	CcarbDRAFT_2008	0022857 transmembrane transporter activity	None	None	None	None	IPR020846	IPR011701	IPR036259	IPR005829	cck:Ccar_06505	GI:848260066|GI:494121115|GI:296046788|GI:255511216|EMBL-CDS:EET87511.1|REFSEQ:WP_007060893.1	1	FALSE	fig|536227.13.peg.1372	None	PF07690	None	FALSE	399	BLASTHIT	complete	yes	536227.CcarbDRAFT_2008	NA	536227	TrEMBL
A0A8G8VA43	A0A8G8VA43	A0A8G8VA43	Carnobacterium maltaromaticum	Carnobacterium maltaromaticum	Carnobacterium	Lactobacillales	Firmicutes	Bacilli	Carnobacteriaceae	Terrabacteria group	Bacteria	None	0022857 transmembrane transporter activity	None	None	None	None	IPR020846	IPR011701	IPR036259	IPR005829	None	GI:949567110|GI:948974031|EMBL-CDS:TFJ24452.1|EMBL-CDS:TFJ32995.1|EMBL-CDS:TFJ35111.1|EMBL-CDS:TFJ42300.1|EMBL-CDS:TFJ55684.1|EMBL-CDS:TFJ60531.1|EMBL-CDS:TFJ63382.1	1	FALSE	None	None	PF07690	None	FALSE	399	BLASTHIT	complete	yes	None	NA	2751	TrEMBL
A0A8G0A0L4	A0A8G0A0L4	A0A8G0A0L4	Gilliamella sp. ESL0405.	Gilliamella sp. ESL0405	Gilliamella	Orbales	Proteobacteria	Gammaproteobacteria	Orbaceae	NA-Bacteria	Bacteria	GYM74_01645	0022857 transmembrane transporter activity	None	None	None	None	IPR020846	IPR011701	IPR036259	IPR005829	None	EMBL-CDS:QYN45995.1	1	FALSE	None	None	PF07690	None	FALSE	399	BLASTHIT	complete	yes	None	NA	2704653	TrEMBL
A0A8F9ZXU8	A0A8F9ZXU8	A0A8F9ZXU8	Gilliamella sp. ESL0441.	Gilliamella sp. ESL0441	Gilliamella	Orbales	Proteobacteria	Gammaproteobacteria	Orbaceae	NA-Bacteria	Bacteria	GYM75_10770	0022857 transmembrane transporter activity	None	None	None	None	IPR020846	IPR011701	IPR036259	IPR005829	None	EMBL-CDS:QYN45288.1	1	FALSE	None	None	PF07690	None	FALSE	399	BLASTHIT	complete	yes	None	NA	2704654	TrEMBL
A0A844X0V1	A0A844X0V1	A0A844X0V1	Gilliamella sp. Pas-s25.	Gilliamella sp. Pas-s25	Gilliamella	Orbales	Proteobacteria	Gammaproteobacteria	Orbaceae	NA-Bacteria	Bacteria	GQ593_10580	0022857 transmembrane transporter activity	None	None	None	None	IPR020846	IPR011701	IPR036259	IPR005829	None	EMBL-CDS:MWP62786.1	1	FALSE	None	None	PF07690	None	FALSE	399	BLASTHIT	complete	yes	None	NA	2687310	TrEMBL
A0A6N9I5B1	A0A6N9I5B1|A0A7C9N0B2	A0A6N9I5B1	Furfurilactobacillus rossiae.	Furfurilactobacillus rossiae	Furfurilactobacillus	Lactobacillales	Firmicutes	Bacilli	Lactobacillaceae	Terrabacteria group	Bacteria	GB993_08245|GB992_11365	0022857 transmembrane transporter activity	None	None	None	None	IPR020846	IPR011701	IPR036259	IPR005829	None	EMBL-CDS:MYV17493.1|EMBL-CDS:MYV06407.1	2	FALSE	None	None	PF07690	None	FALSE	399	BLASTHIT	complete	yes	None	NA	231049	TrEMBL
A0A6L6H9R6	A0A6L6H9R6	A0A6L6H9R6	Erwinia sp. CPCC 100877.	Erwinia sp. CPCC 100877	Erwinia	Enterobacterales	Proteobacteria	Gammaproteobacteria	Erwiniaceae	NA-Bacteria	Bacteria	GIX45_10175	0022857 transmembrane transporter activity	None	None	None	None	IPR020846	IPR011701	IPR036259	IPR005829	None	EMBL-CDS:MTD38998.1	1	FALSE	None	None	PF07690	None	FALSE	399	BLASTHIT	complete	yes	None	NA	2665162	TrEMBL
A0A6I4Q443	A0A6I4Q443|A0A844WQT8	A0A6I4Q443	Gilliamella sp. Pra-s60.|Gilliamella sp. Pas-s27.	Gilliamella sp. Pra-s60|Gilliamella sp. Pas-s27	Gilliamella	Orbales	Proteobacteria	Gammaproteobacteria	Orbaceae	NA-Bacteria	Bacteria	GQ596_04450|GQ589_05170	0022857 transmembrane transporter activity	None	None	None	None	IPR020846	IPR011701	IPR036259	IPR005829	None	EMBL-CDS:MWN31693.1|EMBL-CDS:MWP46824.1	2	FALSE	None	None	PF07690	None	FALSE	399	BLASTHIT	complete	yes	None	NA	2687315|2687311	TrEMBL
A0A5F2KJH4	A0A5F2KJH4|E0TVK6	A0A5F2KJH4	Bacillus subtilis.|Bacillus spizizenii (strain ATCC 23059 / NRRL B-14472 / W23)	Bacillus subtilis|Bacillus subtilis subsp. spizizenii str. W23	Bacillus	Bacillales	Firmicutes	Bacilli	Bacillaceae	Terrabacteria group	Bacteria	FAL52_15830|BSUW23_03980	0022857 transmembrane transporter activity	None	None	None	None	IPR020846	IPR011701	IPR036259	IPR005829	bss:BSUW23_03980	GI:489315726|EMBL-CDS:TKJ13519.1|REFSEQ:WP_003223102.1|GI:305411733|EMBL-CDS:ADM36852.1	2	FALSE	None	None	PF07690	None	FALSE	399	BLASTHIT	complete		None	NA	1423|655816	TrEMBL
A0A5D8QAE0	A0A5D8QAE0	A0A5D8QAE0	Calorimonas adulescens.	Calorimonas adulescens	Calorimonas	Thermoanaerobacterales	Firmicutes	Clostridia	Thermoanaerobacteraceae	Terrabacteria group	Bacteria	FWJ32_10820	0022857 transmembrane transporter activity	None	None	None	None	IPR020846	IPR011701	IPR036259	IPR005829	None	EMBL-CDS:TZE81104.1	1	FALSE	None	None	PF07690	None	FALSE	399	BLASTHIT	complete	yes	None	NA	2606906	TrEMBL
A0A4V1FFM4	A0A4V1FFM4	A0A4V1FFM4	Lysinibacillus sp. SGAir0095.	Lysinibacillus sp. SGAir0095	Lysinibacillus	Bacillales	Firmicutes	Bacilli	Bacillaceae	Terrabacteria group	Bacteria	C1N55_14460	0022857 transmembrane transporter activity	None	None	None	None	IPR020846	IPR011701	IPR036259	IPR005829	lyg:C1N55_14460	EMBL-CDS:QCR33313.1	1	FALSE	None	None	PF07690	None	FALSE	399	BLASTHIT	complete		None	NA	2070463	TrEMBL
A0A437STS5	A0A437STS5	A0A437STS5	Lactobacillus xujianguonis.	Lactobacillus xujianguonis	Lactobacillus	Lactobacillales	Firmicutes	Bacilli	Lactobacillaceae	Terrabacteria group	Bacteria	EJK17_08175	0022857 transmembrane transporter activity	None	None	None	None	IPR020846	IPR011701	IPR036259	None	None	EMBL-CDS:RVU70341.1	1	FALSE	None	None	PF07690	None	FALSE	399	BLASTHIT	complete	yes	None	NA	2495899	TrEMBL
A0A3M8H5L2	A0A3M8H5L2	A0A3M8H5L2	Lysinibacillus halotolerans.	Lysinibacillus halotolerans	Lysinibacillus	Bacillales	Firmicutes	Bacilli	Bacillaceae	Terrabacteria group	Bacteria	EC501_14200	0022857 transmembrane transporter activity	None	None	None	None	IPR020846	IPR011701	IPR036259	IPR005829	None	EMBL-CDS:RNC97702.1	1	FALSE	None	None	PF07690	None	FALSE	399	BLASTHIT	complete		None	NA	1368476	TrEMBL
A0A3D8GU26	A0A3D8GU26	A0A3D8GU26	Neobacillus piezotolerans.	Neobacillus piezotolerans	Neobacillus	Bacillales	Firmicutes	Bacilli	Bacillaceae	Terrabacteria group	Bacteria	DRW41_07685	0022857 transmembrane transporter activity	None	None	None	None	IPR020846	IPR011701	IPR036259	IPR005829	None	EMBL-CDS:RDU37970.1	1	FALSE	None	None	PF07690	None	FALSE	399	BLASTHIT	complete		None	NA	2259171	TrEMBL
A0A2Z3HFU2	A0A2Z3HFU2|A0A837BRD4	A0A2Z3HFU2	Lactobacillus kullabergensis.|Lactobacillus sp. wkB10.	Lactobacillus kullabergensis|Lactobacillus sp. wkB10	Lactobacillus	Lactobacillales	Firmicutes	Bacilli	Lactobacillaceae	Terrabacteria group	Bacteria	DKL58_00490|LACWKB10_1950	0022857 transmembrane transporter activity	None	None	None	None	IPR020846	IPR011701	IPR036259	IPR005829	lkl:DKL58_00490	GI:1391731294|EMBL-CDS:AWM74567.1|GI:736985478|GI:692179338|EMBL-CDS:KGG53294.1|REFSEQ:WP_034981653.1	2	FALSE	None	None	PF07690	None	FALSE	399	BLASTHIT	complete	yes	None	NA	1218493|1545701	TrEMBL
A0A2R3JWL2	A0A2R3JWL2	A0A2R3JWL2	Lactobacillus sp. CBA3606.	Lactobacillus sp. CBA3606	Lactobacillus	Lactobacillales	Firmicutes	Bacilli	Lactobacillaceae	Terrabacteria group	Bacteria	C5Z26_07800	0022857 transmembrane transporter activity	None	None	None	None	IPR020846	IPR011701	IPR036259	IPR005829	None	GI:1354545757|EMBL-CDS:AVK64018.1	1	FALSE	None	None	PF07690	None	FALSE	399	BLASTHIT	complete	yes	None	NA	2099789	TrEMBL
A0A1X7DKR7	A0A1X7DKR7|A0A329F2W9|A0A3A5IK59|A0A3N6C738	A0A1X7DKR7	Priestia filamentosa.|Priestia endophytica.	Priestia filamentosa|Priestia endophytica	Priestia	Bacillales	Firmicutes	Bacilli	Bacillaceae	Terrabacteria group	Bacteria	CJ485_00950|FH5_00147	0022857 transmembrane transporter activity	None	None	None	None	IPR020846	IPR011701	IPR036259	IPR005829	beo:BEH_15410	GI:868708934|GI:1226563803|GI:890672690|EMBL-CDS:AKO93335.1|EMBL-CDS:OXS72005.1|EMBL-CDS:SMF17244.1|REFSEQ:WP_048896827.1|EMBL-CDS:KAB2491633.1|EMBL-CDS:RAS87147.1|GI:748819938|EMBL-CDS:RJS63366.1|REFSEQ:WP_040060969.1|EMBL-CDS:RPK14712.1	4	FALSE	fig|135735.6.peg.3264	None	PF07690	None	FALSE	399	BLASTHIT	complete	yes	1196029.ALIM01000020_gene4996	NA	1402861|135735	TrEMBL
A0A1V4DE74	A0A1V4DE74	A0A1V4DE74	Vagococcus martis.	Vagococcus martis	Vagococcus	Lactobacillales	Firmicutes	Bacilli	Enterococcaceae	Terrabacteria group	Bacteria	BW731_00815	0022857 transmembrane transporter activity	None	None	None	None	IPR020846	IPR011701	IPR036259	None	None	GI:1159064263|EMBL-CDS:OPF86839.1	1	FALSE	None	None	PF07690	None	FALSE	399	BLASTHIT	complete	yes	None	NA	1768210	TrEMBL
A0A1H9SPF0	A0A1H9SPF0	A0A1H9SPF0	Isobaculum melis.	Isobaculum melis	Isobaculum	Lactobacillales	Firmicutes	Bacilli	Carnobacteriaceae	Terrabacteria group	Bacteria	SAMN04488559_10868	0022857 transmembrane transporter activity	None	None	None	None	IPR020846	IPR011701	IPR036259	IPR005829	None	EMBL-CDS:SER86738.1	1	FALSE	None	None	PF07690	None	FALSE	399	BLASTHIT	complete		None	NA	142588	TrEMBL
A0A1H8R1I5	A0A1H8R1I5	A0A1H8R1I5	Paenibacillus sophorae.	Paenibacillus sophorae	Paenibacillus	Bacillales	Firmicutes	Bacilli	Paenibacillaceae	Terrabacteria group	Bacteria	SAMN04487895_10994	0022857 transmembrane transporter activity	None	None	None	None	IPR020846	IPR011701	IPR036259	IPR005829	None	EMBL-CDS:SEO60137.1	1	FALSE	None	None	PF07690	None	FALSE	399	BLASTHIT	complete		1333845.SAMN04487895_10994	NA	1333845	TrEMBL
A0A1C5PLH7	A0A1C5PLH7|A0A1C5PYR6|A0A1C5URR3|A0A1G5CH66|A0A317UGA5|A0A352BQ12|A0A367G133|A0A374DPI3|A0A374J537|A0A415FNT2|A0A4P9EDG6|A0A4Q5F2Q9|A0A6L8TA24|U2DIB8	A0A1C5PLH7	uncultured Blautia sp.|Blautia sp. SF-50.|Blautia sp. BCRC 81119.|Blautia sp.|Blautia obeum.|Ruminococcus sp. AM36-2AA.|Ruminococcus sp. OM08-9BH.|Ruminococcus sp. AF46-10NS.|Blautia sp. SC05B48.|Blautia sp. aa_0143.|Blautia massiliensis.|Blautia sp. KLE 1732.	uncultured Blautia sp.|Blautia sp. SF-50|Blautia sp. BCRC 81119|Blautia sp.|Blautia obeum|Ruminococcus sp. AM36-2AA|Ruminococcus sp. OM08-9BH|Ruminococcus sp. AF46-10NS|Blautia sp. SC05B48|Blautia sp. aa_0143|Blautia massiliensis|Blautia sp. KLE 1732	Blautia|Ruminococcus	Eubacteriales	Firmicutes	Clostridia	Lachnospiraceae|Oscillospiraceae	Terrabacteria group	Bacteria	SAMEA3545288_01379|SAMN02910433_00839|DMI82_03675|DCZ78_13410|C4886_07185|DW846_06655|DXC28_03500|DW074_06225|EYS05_11215|EAI83_01875|GT694_03170|HMPREF1547_01202	0022857 transmembrane transporter activity	None	None	Gastrointestinal tract	Anaerobe|Not Specified	IPR020846	IPR011701	IPR036259	IPR005829	blab:EYS05_11215	EMBL-CDS:SCH37955.1|EMBL-CDS:SCH42107.1|EMBL-CDS:VEJ95269.1|EMBL-CDS:SCH84925.1|EMBL-CDS:SCI00841.1|EMBL-CDS:SCY01658.1|GI:545413274|EMBL-CDS:PWY60731.1|REFSEQ:WP_021652301.1|EMBL-CDS:HBB47794.1|EMBL-CDS:RCH44417.1|EMBL-CDS:RGH60045.1|EMBL-CDS:RGI27173.1|EMBL-CDS:RHK24560.1|EMBL-CDS:QCU02764.1|EMBL-CDS:RYT39864.1|EMBL-CDS:MZL61063.1|EMBL-CDS:ERI96535.1	14	FALSE	fig|1226324.3.peg.1114	None	PF07690	None	FALSE	399	BLASTHIT	complete	yes	None	NA	765821|1520805|2212480|1955243|40520|2293210|2293236|2292072|2479767|2478953|1737424|1226324	TrEMBL
A0A1B9MW70	A0A1B9MW70	A0A1B9MW70	Gilliamella apicola.	Gilliamella apicola	Gilliamella	Orbales	Proteobacteria	Gammaproteobacteria	Orbaceae	NA-Bacteria	Bacteria	A9G48_03795	0022857 transmembrane transporter activity	None	None	None	None	IPR020846	IPR011701	IPR036259	IPR005829	None	GI:1045644366|GI:736950105|GI:667706674|EMBL-CDS:OCG64197.1|REFSEQ:WP_034946952.1	1	FALSE	fig|1196095.48.peg.1470	None	PF07690	None	FALSE	399	BLASTHIT	complete	yes	None	NA	1196095	TrEMBL
A0A1B9LPQ3	A0A1B9LPQ3|A0A1B9LZA4|A0A1B9N779|A0A1B9NMK1|A0A853N2H7	A0A1B9LPQ3	Gilliamella apicola.	Gilliamella apicola	Gilliamella	Orbales	Proteobacteria	Gammaproteobacteria	Orbaceae	NA-Bacteria	Bacteria	A9G25_08805|A9G43_00090|A9G44_04010|A9G38_03470	0022857 transmembrane transporter activity	None	None	None	None	IPR020846	IPR011701	IPR036259	IPR005829	None	GI:1045639044|GI:1045613811|GI:1046164377|EMBL-CDS:OCG35342.1|EMBL-CDS:OCG59233.1|REFSEQ:WP_065561259.1|GI:1045618705|GI:1046251039|EMBL-CDS:OCG39980.1|REFSEQ:WP_065626601.1|GI:1045653039|GI:1046213232|EMBL-CDS:OCG72443.1|REFSEQ:WP_065605621.1|GI:1045658607|GI:1046217644|EMBL-CDS:OCG77810.1|REFSEQ:WP_065609833.1|GI:1045633367|GI:736915543|EMBL-CDS:OCG53909.1|REFSEQ:WP_034913438.1	5	FALSE	None	None	PF07690	None	FALSE	399	BLASTHIT	complete	yes	None	NA	1196095	TrEMBL
A0A1B9LHS3	A0A1B9LHS3	A0A1B9LHS3	Gilliamella apicola.	Gilliamella apicola	Gilliamella	Orbales	Proteobacteria	Gammaproteobacteria	Orbaceae	NA-Bacteria	Bacteria	A9G11_01805	0022857 transmembrane transporter activity	None	None	None	None	IPR020846	IPR011701	IPR036259	IPR005829	None	GI:1046227834|GI:1045604013|EMBL-CDS:OCG26084.1|REFSEQ:WP_065618505.1	1	FALSE	None	None	PF07690	None	FALSE	399	BLASTHIT	complete	yes	None	NA	1196095	TrEMBL
A0A1B9LDV3	A0A1B9LDV3	A0A1B9LDV3	Gilliamella apicola.	Gilliamella apicola	Gilliamella	Orbales	Proteobacteria	Gammaproteobacteria	Orbaceae	NA-Bacteria	Bacteria	A9G22_05045	0022857 transmembrane transporter activity	None	None	None	None	IPR020846	IPR011701	IPR036259	IPR005829	None	GI:1045597446|GI:1045602001|GI:1046192624|EMBL-CDS:OCG24147.1|REFSEQ:WP_065587133.1	1	FALSE	None	None	PF07690	None	FALSE	399	BLASTHIT	complete	yes	None	NA	1196095	TrEMBL
A0A1B9L2H5	A0A1B9L2H5|A0A1C4DGU8|A0A6I4Q233	A0A1B9L2H5	Gilliamella apicola.|Gilliamella bombicola.|Gilliamella sp. Pas-s95.	Gilliamella apicola|Gilliamella bombicola|Gilliamella sp. Pas-s95	Gilliamella	Orbales	Proteobacteria	Gammaproteobacteria	Orbaceae	NA-Bacteria	Bacteria	A9G24_00455|GA0061081_11718|GQ598_07765	0022857 transmembrane transporter activity	None	None	None	None	IPR020846	IPR011701	IPR036259	IPR005829	None	GI:1045595275|GI:1046296113|EMBL-CDS:OCG17684.1|REFSEQ:WP_065637646.1|EMBL-CDS:SCC30531.1|EMBL-CDS:MWN06218.1	3	FALSE	None	None	PF07690	None	FALSE	399	BLASTHIT	complete	yes	1798182.GA0061081_11718	NA	1196095|1798182|2687317	TrEMBL
A0A1B9KS39	A0A1B9KS39	A0A1B9KS39	Gilliamella apicola.	Gilliamella apicola	Gilliamella	Orbales	Proteobacteria	Gammaproteobacteria	Orbaceae	NA-Bacteria	Bacteria	A9G09_06665	0022857 transmembrane transporter activity	None	None	None	None	IPR020846	IPR011701	IPR036259	IPR005829	None	GI:1046292236|GI:1045591570|EMBL-CDS:OCG14116.1|REFSEQ:WP_065633984.1	1	FALSE	None	None	PF07690	None	FALSE	399	BLASTHIT	complete	yes	None	NA	1196095	TrEMBL
A0A1B9K5B4	A0A1B9K5B4	A0A1B9K5B4	Gilliamella apicola.	Gilliamella apicola	Gilliamella	Orbales	Proteobacteria	Gammaproteobacteria	Orbaceae	NA-Bacteria	Bacteria	A9G13_09325	0022857 transmembrane transporter activity	None	None	None	None	IPR020846	IPR011701	IPR036259	IPR005829	None	GI:1046160463|GI:1045583752|EMBL-CDS:OCG06471.1|REFSEQ:WP_065557410.1	1	FALSE	None	None	PF07690	None	FALSE	399	BLASTHIT	complete	yes	None	NA	1196095	TrEMBL
A0A1B9K1A7	A0A1B9K1A7	A0A1B9K1A7	Gilliamella apicola.	Gilliamella apicola	Gilliamella	Orbales	Proteobacteria	Gammaproteobacteria	Orbaceae	NA-Bacteria	Bacteria	A9G12_07075	0022857 transmembrane transporter activity	None	None	None	None	IPR020846	IPR011701	IPR036259	IPR005829	None	GI:1045581183|GI:1046167420|EMBL-CDS:OCG03925.1|REFSEQ:WP_065564172.1	1	FALSE	None	None	PF07690	None	FALSE	399	BLASTHIT	complete	yes	None	NA	1196095	TrEMBL
A0A1B9JSM3	A0A1B9JSM3	A0A1B9JSM3	Gilliamella apicola.	Gilliamella apicola	Gilliamella	Orbales	Proteobacteria	Gammaproteobacteria	Orbaceae	NA-Bacteria	Bacteria	A9G10_07175	0022857 transmembrane transporter activity	None	None	None	None	IPR020846	IPR011701	IPR036259	IPR005829	None	GI:1045575060|GI:1046161491|EMBL-CDS:OCF97886.1|REFSEQ:WP_065558421.1	1	FALSE	None	None	PF07690	None	FALSE	399	BLASTHIT	complete	yes	None	NA	1196095	TrEMBL
A0A1B9JKL4	A0A1B9JKL4	A0A1B9JKL4	Gilliamella apicola.	Gilliamella apicola	Gilliamella	Orbales	Proteobacteria	Gammaproteobacteria	Orbaceae	NA-Bacteria	Bacteria	None	0022857 transmembrane transporter activity	None	None	None	None	IPR020846	IPR011701	IPR036259	IPR005829	None	GI:1193026336|GI:1193051979|GI:1047410099|GI:1045570323|EMBL-CDS:OCF93203.1|EMBL-CDS:TSJ92870.1|REFSEQ:WP_065738369.1	1	FALSE	None	None	PF07690	None	FALSE	399	BLASTHIT	complete	yes	None	NA	1196095	TrEMBL
A0A174AYZ4	A0A174AYZ4|A0A174QJW0|A0A3A6GLH9|A0A413B0T7|A0A415WPQ5|A0A416BJI4|A0A416J2E6|A0A416LAT2|A0A416LKZ6|A0A416SKE3|A0A416YBL5|A0A417AHU3|A0A417BIV5|A0A417D739|A0A417DND5|A0A417E0M9|A0A417E9H0|A0A417FFD3|A0A417HIS9|A0A417LAR4|A0A417MJC4|A0A417P747|A0A417PTY5|A0A564WWF8|A0A6L8T0K7|A0A844GL86|C6JAT8	A0A174AYZ4	Blautia obeum.|Ruminococcus sp. OM02-16LB.|Ruminococcus sp. AF13-37.|Ruminococcus sp. AM18-44.|Ruminococcus sp. AF41-9.|Ruminococcus sp. AM54-14NS.|Ruminococcus sp. AF25-28AC.|Ruminococcus sp. AF25-23LB.|Ruminococcus sp. AF19-29.|Ruminococcus sp. AF14-5.|Ruminococcus sp. AM46-18.|Ruminococcus sp. AM44-9AT.|Ruminococcus sp. AM42-10AC.|Ruminococcus sp. AM36-17.|Ruminococcus sp. AM40-10AC.|Ruminococ…	Blautia obeum|Ruminococcus sp. OM02-16LB|Ruminococcus sp. AF13-37|Ruminococcus sp. AM18-44|Ruminococcus sp. AF41-9|Ruminococcus sp. AM54-14NS|Ruminococcus sp. AF25-28AC|Ruminococcus sp. AF25-23LB|Ruminococcus sp. AF19-29|Ruminococcus sp. AF14-5|Ruminococcus sp. AM46-18|Ruminococcus sp. AM44-9AT|Ruminococcus sp. AM42-10AC|Ruminococcus sp. AM36-17|Ruminococcus sp. AM40-10AC|Ruminococcus sp. AM34-9L…	Blautia|Ruminococcus	Eubacteriales	Firmicutes	Clostridia	Lachnospiraceae|Oscillospiraceae	Terrabacteria group	Bacteria	ERS852476_01471|ERS852569_00499|DXB17_13705|DWV90_02380|DW225_06585|DW049_05275|DW999_08565|DWY50_07050|DWY47_15840|DWX46_04105|DWW20_00945|DW958_00265|DW952_00860|DW903_06960|DW842_13610|DW884_00320|DW836_00070|DW805_10180|DW759_01835|DXD85_07725|DXD14_00860|DXC58_05000|DXC27_10975|BWLFYP14_02958|GT728_07700|GKZ57_05810|RSAG_01055	0022857 transmembrane transporter activity	None	None	Gastrointestinal tract	Anaerobe	IPR020846	IPR011701	IPR036259	IPR005829	None	GI:941067727|EMBL-CDS:CUN93674.1|REFSEQ:WP_055057867.1|GI:941074732|EMBL-CDS:CUP71278.1|REFSEQ:WP_055059408.1|EMBL-CDS:RJW26096.1|EMBL-CDS:RGW22772.1|EMBL-CDS:RHO18537.1|EMBL-CDS:RHO88683.1|EMBL-CDS:RHQ03974.1|EMBL-CDS:RHQ37272.1|EMBL-CDS:RHQ42153.1|EMBL-CDS:RHR30596.1|EMBL-CDS:RHS08811.1|EMBL-CDS:RHS67917.1|EMBL-CDS:RHS80564.1|GI:1012374500|EMBL-CDS:RHT03781.1|REFSEQ:WP_062807620.1|EMBL-CDS:RHT0…	27	FALSE	None	None	PF07690	None	FALSE	399	BLASTHIT	complete	yes	457412.RSAG_01055	NA	40520|2302958|2292246|2293186|2292069|2293225|2293167|2293166|2293158|2293147|2293220|2293217|2293215|2293208|2293212|2293207|2293204|2293198|2293244|2293241|2293237|2292376|418240|649762|457412	TrEMBL
A0A168P4T2	A0A168P4T2|A0A1A6AJQ4|A0A3M0SPP7|A0A3Q9S8J2|D8GNQ6|U5RUQ9	A0A168P4T2	Clostridium ljungdahlii.|Clostridium ragsdalei P11.|Clostridium autoethanogenum.|Clostridium sp. AWRP.|Clostridium ljungdahlii (strain ATCC 55383 / DSM 13528 / PETC)|Clostridium autoethanogenum DSM 10061.	Clostridium ljungdahlii|Clostridium ragsdalei P11|Clostridium autoethanogenum|Clostridium sp. AWRP|Clostridium ljungdahlii DSM 13528|Clostridium autoethanogenum DSM 10061	Clostridium	Eubacteriales	Firmicutes	Clostridia	Clostridiaceae	Terrabacteria group	Bacteria	WY13_01985|CLRAG_34790|D9O40_10105|DMR38_14595|CLJU_c28710|CAETHG_0866	0022857 transmembrane transporter activity	None	None	None	None	IPR020846	IPR011701	IPR036259	IPR005829	clos:DMR38_14595|clj:CLJU_c28710|cah:CAETHG_0866	GI:1025821058|GI:1025700137|EMBL-CDS:OAA87303.1|REFSEQ:WP_063555456.1|GI:1040068869|GI:1039716466|EMBL-CDS:OBR90301.1|REFSEQ:WP_065079546.1|GI:1204329217|GI:503004533|EMBL-CDS:RMD00374.1|REFSEQ:WP_013239509.1|GI:1551387035|EMBL-CDS:AZV57735.1|GI:300436152|GI:1025700034|EMBL-CDS:ADK15919.1|GI:553905043|GI:971366458|EMBL-CDS:AGY75093.1	6	FALSE	fig|1538.10.peg.2433|fig|1353534.3.peg.3548|fig|748727.19.peg.3919|fig|1341692.11.peg.852	None	PF07690	None	FALSE	399	BLASTHIT	complete	yes	748727.CLJU_c28710	NA	1538|1353534|84023|2212991|748727|1341692	TrEMBL
A0A0R1XHW8	A0A0R1XHW8|A0A510TSV3	A0A0R1XHW8	Schleiferilactobacillus harbinensis DSM 16991.|Schleiferilactobacillus harbinensis.	Schleiferilactobacillus harbinensis DSM 16991|Schleiferilactobacillus harbinensis	Schleiferilactobacillus	Lactobacillales	Firmicutes	Bacilli	Lactobacillaceae	Terrabacteria group	Bacteria	FC91_GL002370	0022857 transmembrane transporter activity	None	None	None	None	IPR020846	IPR011701	IPR036259	None	None	GI:948807265|EMBL-CDS:KRM27707.1|EMBL-CDS:GEK05347.1|EMBL-CDS:QFR64625.1	2	FALSE	fig|1122147.4.peg.2450	None	PF07690	None	FALSE	399	BLASTHIT	complete		1122147.AUEH01000058_gene2532	NA	1122147|304207	TrEMBL
A0A0R1VCK1	A0A0R1VCK1	A0A0R1VCK1	Limosilactobacillus gastricus DSM 16045.	Limosilactobacillus gastricus DSM 16045	Limosilactobacillus	Lactobacillales	Firmicutes	Bacilli	Lactobacillaceae	Terrabacteria group	Bacteria	FC60_GL001399	0022857 transmembrane transporter activity	None	None	None	None	IPR020846	IPR011701	IPR036259	None	None	GI:949493885|GI:948780450|EMBL-CDS:KRM03103.1|REFSEQ:WP_056936879.1	1	FALSE	fig|1423749.3.peg.1443	None	PF07690	None	FALSE	399	BLASTHIT	complete		None	NA	1423749	TrEMBL
A0A0R1VC23	A0A0R1VC23	A0A0R1VC23	Limosilactobacillus gastricus DSM 16045.	Limosilactobacillus gastricus DSM 16045	Limosilactobacillus	Lactobacillales	Firmicutes	Bacilli	Lactobacillaceae	Terrabacteria group	Bacteria	FC60_GL001008	0022857 transmembrane transporter activity	None	None	None	None	IPR020846	IPR011701	IPR036259	IPR005829	None	GI:949494900|GI:948778247|EMBL-CDS:KRM00793.1|REFSEQ:WP_056937894.1	1	FALSE	fig|1423749.3.peg.1022	None	PF07690	None	FALSE	399	BLASTHIT	complete	yes	None	NA	1423749	TrEMBL
A0A089QI37	A0A089QI37|A0A1D7TU28|A0A1V9QDF8|A0A1V9S4X5|A0A1V9TMT6|A0A828C255|Q1WRA5|V6DI67	A0A089QI37	Ligilactobacillus salivarius.|Ligilactobacillus salivarius ACS-116-V-Col5a.|Ligilactobacillus salivarius (strain UCC118)|Ligilactobacillus salivarius cp400.	Ligilactobacillus salivarius|Ligilactobacillus salivarius ACS-116-V-Col5a|Ligilactobacillus salivarius UCC118|Ligilactobacillus salivarius cp400	Ligilactobacillus	Lactobacillales	Firmicutes	Bacilli	Lactobacillaceae	Terrabacteria group	Bacteria	LSJ_2080c|BHF65_09400|B6U61_08970|B6U37_09425|HMPREF9269_1336|LSL_1789|LSCP400_01511	0022857 transmembrane transporter activity	None	None	Airways|Urogenital tract|Gastrointestinal tract	Microaerophilic|Facultative	IPR020846	IPR011701	IPR036259	IPR005829	lsj:LSJ_2080c|lsl:LSL_1789	GI:763125808|GI:690349584|EMBL-CDS:AIR11493.1|REFSEQ:WP_044005709.1|GI:1063818097|GI:1064952875|EMBL-CDS:AOO74475.1|REFSEQ:WP_069469602.1|GI:1173430881|EMBL-CDS:OQQ78779.1|GI:489799390|GI:1272231167|EMBL-CDS:MYY74864.1|EMBL-CDS:NRD05050.1|EMBL-CDS:OQR07720.1|EMBL-CDS:OQR12945.1|EMBL-CDS:OUN18287.1|EMBL-CDS:PHY95754.1|REFSEQ:WP_003703280.1|GI:1173478308|GI:1173472526|EMBL-CDS:OQR24040.1|EMBL-CDS:E…	8	FALSE	fig|362948.14.peg.1908	None	PF07690	None	FALSE	399	BLASTHIT	complete	yes	None	NA	1624|768728|362948|1273133	TrEMBL
A0A080KL31	A0A080KL31|A0A242PHW0|A0A2V4DU71|A0A2V4ERJ5|A0A556RT65	A0A080KL31	Gilliamella apicola SCGC AB-598-I20.|Gilliamella sp. N-G2.|Gilliamella apicola.	Gilliamella apicola SCGC AB-598-I20|Gilliamella sp. N-G2|Gilliamella apicola	Gilliamella	Orbales	Proteobacteria	Gammaproteobacteria	Orbaceae	NA-Bacteria	Bacteria	GASC598I20_020450|B6C99_00615|DKK79_07975|DKK70_09000|FPQ14_02220	0022857 transmembrane transporter activity	None	None	None	None	IPR020846	IPR011701	IPR036259	IPR005829	None	GI:664678555|EMBL-CDS:KES18677.1|GI:1193108668|EMBL-CDS:OTQ75566.1|EMBL-CDS:PXZ04290.1|EMBL-CDS:PXZ07118.1|EMBL-CDS:TSJ92090.1	5	FALSE	fig|1445514.3.peg.332	None	PF07690	None	FALSE	399	BLASTHIT	complete	yes	1970471.B6C99_00615	NA	1445514|1970471|1196095	TrEMBL
A0A080KI27	A0A080KI27|A0A242NG51|A0A556SUC8	A0A080KI27	Gilliamella apicola SCGC AB-598-B02.|Gilliamella apicola.	Gilliamella apicola SCGC AB-598-B02|Gilliamella apicola	Gilliamella	Orbales	Proteobacteria	Gammaproteobacteria	Orbaceae	NA-Bacteria	Bacteria	GASC598B02_008080|B6D08_11565|FPQ15_02655	0022857 transmembrane transporter activity	None	None	None	None	IPR020846	IPR011701	IPR036259	IPR005829	None	GI:664676932|EMBL-CDS:KES17145.1|GI:1193008236|GI:1193042487|GI:1193010028|GI:1193027009|GI:1193037161|EMBL-CDS:OTP98277.1|EMBL-CDS:TSK04734.1	3	FALSE	fig|1445513.3.peg.1222	None	PF07690	None	FALSE	399	BLASTHIT	complete		None	NA	1445513|1196095	TrEMBL
G9YEM8	G9YEM8	G9YEM8	Anaeroglobus geminatus F0357.	Anaeroglobus geminatus F0357	Anaeroglobus	Veillonellales	Firmicutes	Negativicutes	Veillonellaceae	Terrabacteria group	Bacteria	HMPREF0080_00087	0022857 transmembrane transporter activity	None	None	Oral	Anaerobe	IPR020846	IPR011701	IPR036259	IPR005829	None	GI:364566131|GI:493841953|EMBL-CDS:EHM43831.1|REFSEQ:WP_006789066.1	1	FALSE	fig|861450.3.peg.84	None	PF07690	None	FALSE	400	BLASTHIT	complete	yes	861450.HMPREF0080_00087	NA	861450	TrEMBL
D5T1W6	D5T1W6	D5T1W6	Leuconostoc kimchii (strain IMSNU 11154 / KCTC 2386 / IH25)	Leuconostoc kimchii IMSNU 11154	Leuconostoc	Lactobacillales	Firmicutes	Bacilli	Lactobacillaceae	Terrabacteria group	Bacteria	LKI_03615	0022857 transmembrane transporter activity	None	None	None	None	IPR020846	IPR011701	IPR036259	None	lki:LKI_03615	GI:502867885|GI:295832384|EMBL-CDS:ADG40265.1|REFSEQ:WP_013102861.1	1	FALSE	fig|762051.18.peg.730	None	PF07690	None	FALSE	400	BLASTHIT	complete		762051.LKI_03615	NA	762051	TrEMBL
A0A7U6BST6	A0A7U6BST6	A0A7U6BST6	Peribacillus butanolivorans.	Peribacillus butanolivorans	Peribacillus	Bacillales	Firmicutes	Bacilli	Bacillaceae	Terrabacteria group	Bacteria	DTO10_13720	0022857 transmembrane transporter activity	None	None	None	None	IPR020846	IPR011701	IPR036259	IPR005829	pbut:DTO10_13720	GI:1447702299|EMBL-CDS:AXN39328.1	1	FALSE	None	None	PF07690	None	FALSE	400	BLASTHIT	complete	yes	None	NA	421767	TrEMBL
A0A6G9IA90	A0A6G9IA90	A0A6G9IA90	Zophobihabitans entericus.	Zophobihabitans entericus	Zophobihabitans	Orbales	Proteobacteria	Gammaproteobacteria	Orbaceae	NA-Bacteria	Bacteria	IPMB12_05245	0022857 transmembrane transporter activity	None	None	None	None	IPR020846	IPR011701	IPR036259	IPR005829	orb:IPMB12_05245	EMBL-CDS:QIQ21133.1	1	FALSE	None	None	PF07690	None	FALSE	400	BLASTHIT	complete	yes	None	NA	1635327	TrEMBL
A0A5P8PX41	A0A5P8PX41	A0A5P8PX41	Levilactobacillus zymae.	Levilactobacillus zymae	Levilactobacillus	Lactobacillales	Firmicutes	Bacilli	Lactobacillaceae	Terrabacteria group	Bacteria	LZ395_10305	0022857 transmembrane transporter activity	None	None	None	None	IPR020846	IPR011701	IPR036259	IPR005829	None	GI:951355595|EMBL-CDS:QFR61894.1|REFSEQ:WP_057732556.1	1	FALSE	None	None	PF07690	None	FALSE	400	BLASTHIT	complete	yes	None	NA	267363	TrEMBL
A0A5D4N482	A0A5D4N482	A0A5D4N482	Bacillus subtilis.	Bacillus subtilis	Bacillus	Bacillales	Firmicutes	Bacilli	Bacillaceae	Terrabacteria group	Bacteria	FZC70_14665	0022857 transmembrane transporter activity	None	None	None	None	IPR020846	IPR011701	IPR036259	IPR005829	None	EMBL-CDS:TYS08720.1	1	FALSE	None	None	PF07690	None	FALSE	400	BLASTHIT	complete		None	NA	1423	TrEMBL
A0A416H5M5	A0A416H5M5	A0A416H5M5	Ruminococcus sp. OF02-6.	Ruminococcus sp. OF02-6	Ruminococcus	Eubacteriales	Firmicutes	Clostridia	Oscillospiraceae	Terrabacteria group	Bacteria	DXA48_03675	0022857 transmembrane transporter activity	None	None	None	None	IPR020846	IPR011701	IPR036259	IPR005829	None	EMBL-CDS:RHP75589.1	1	FALSE	None	None	PF07690	None	FALSE	400	BLASTHIT	complete	yes	None	NA	2293228	TrEMBL
A0A410WJV7	A0A410WJV7	A0A410WJV7	Bacillus vallismortis.	Bacillus vallismortis	Bacillus	Bacillales	Firmicutes	Bacilli	Bacillaceae	Terrabacteria group	Bacteria	BV11031_14210	0022857 transmembrane transporter activity	None	None	None	None	IPR020846	IPR011701	IPR036259	IPR005829	None	GI:498016138|EMBL-CDS:QAV09668.1|REFSEQ:WP_010330294.1	1	FALSE	None	None	PF07690	None	FALSE	400	BLASTHIT	complete		None	NA	72361	TrEMBL
A0A3S2UE54	A0A3S2UE54|A0A553ST80	A0A3S2UE54	Niallia taxi.|Niallia circulans	Niallia taxi|Niallia circulans	Niallia	Bacillales	Firmicutes	Bacilli	Bacillaceae	Terrabacteria group	Bacteria	EM808_18205|CEQ21_04450	0022857 transmembrane transporter activity	None	None	None	None	IPR020846	IPR011701	IPR036259	IPR005829	None	EMBL-CDS:RVT59853.1|EMBL-CDS:TRZ40199.1	2	FALSE	None	None	PF07690	None	FALSE	400	BLASTHIT	complete	yes	None	NA	2499688|1397	TrEMBL
A0A380KV98	A0A380KV98	A0A380KV98	Streptococcus massiliensis.	Streptococcus massiliensis	Streptococcus	Lactobacillales	Firmicutes	Bacilli	Streptococcaceae	Terrabacteria group	Bacteria	NCTC13765_00080	0022857 transmembrane transporter activity	None	None	Airways	Anaerobe	IPR020846	IPR011701	IPR036259	IPR005829	None	GI:517181985|EMBL-CDS:SUN75648.1|REFSEQ:WP_018370803.1	1	FALSE	None	None	PF07690	None	FALSE	400	BLASTHIT	complete	yes	1123307.KB904365_gene1636	NA	313439	TrEMBL
A0A350TY59	A0A350TY59|A0A352UUV9|A0A396NIY0|A0A401LCT0|R5AKD7	A0A350TY59	Tyzzerella sp.|Firmicutes bacterium AM29-6AC.|Anaerotignum faecicola.|Firmicutes bacterium CAG:102.	Tyzzerella sp.|Firmicutes bacterium AM29-6AC|Anaerotignum faecicola|Firmicutes bacterium CAG:102	Tyzzerella|NA|Anaerotignum	Eubacteriales|NA	Firmicutes	Clostridia|unclassified Firmicutes s|environmental samples	Lachnospiraceae|NA	Terrabacteria group	Bacteria	DCX85_06455|DC021_09165|DW773_07600|KGMB03357_10040|BN453_00740	0022857 transmembrane transporter activity	None	None	None	None	IPR020846	IPR011701	IPR036259	IPR005829	None	EMBL-CDS:HAX35227.1|EMBL-CDS:HBD89057.1|EMBL-CDS:RHT40277.1|EMBL-CDS:GCB29343.1|EMBL-CDS:CCX39801.1	5	FALSE	None	None	PF07690	None	FALSE	400	BLASTHIT	complete	yes	1262998.BN453_00740	NA	2053632|2292891|2358141|1262998	TrEMBL
A0A2S9VWZ8	A0A2S9VWZ8|A0A3M6KRF4|A0A843QRN4|A0A8G1X6Z9|I9KX94	A0A2S9VWZ8	Lactiplantibacillus pentosus|Lactiplantibacillus pentosus KCA1.	Lactiplantibacillus pentosus|Lactiplantibacillus pentosus KCA1	Lactiplantibacillus	Lactobacillales	Firmicutes	Bacilli	Lactobacillaceae	Terrabacteria group	Bacteria	C6Y10_08015|D6U18_14775|GA516_06105|D6U18_01465|KCA1_2860	0022857 transmembrane transporter activity	None	None	Urogenital tract	Facultative	IPR020846	IPR011701	IPR036259	IPR005829	None	EMBL-CDS:PRO84537.1|EMBL-CDS:RMW44314.1|EMBL-CDS:MPQ18920.1|EMBL-CDS:RMW52169.1|GI:392434494|EMBL-CDS:EIW12461.1|REFSEQ:WP_003640067.1	5	FALSE	fig|1136177.4.peg.2922	None	PF07690	None	FALSE	400	BLASTHIT	complete	yes	1136177.KCA1_2860	NA	1589|1136177	TrEMBL
A0A2R3JPB3	A0A2R3JPB3	A0A2R3JPB3	Lactobacillus sp. CBA3605.	Lactobacillus sp. CBA3605	Lactobacillus	Lactobacillales	Firmicutes	Bacilli	Lactobacillaceae	Terrabacteria group	Bacteria	C5Z25_06540	0022857 transmembrane transporter activity	None	None	None	None	IPR020846	IPR011701	IPR036259	IPR005829	None	GI:1354541317|EMBL-CDS:AVK61448.1	1	FALSE	None	None	PF07690	None	FALSE	400	BLASTHIT	complete	yes	None	NA	2099788	TrEMBL
A0A2N3LPH0	A0A2N3LPH0	A0A2N3LPH0	Margalitia camelliae.	Margalitia camelliae	Margalitia	Bacillales	Firmicutes	Bacilli	Bacillaceae	Terrabacteria group	Bacteria	CWO92_05030	0022857 transmembrane transporter activity	None	None	None	None	IPR020846	IPR011701	IPR036259	IPR005829	None	EMBL-CDS:PKR86459.1	1	FALSE	None	None	PF07690	None	FALSE	400	BLASTHIT	complete	yes	None	NA	1707093	TrEMBL
A0A2I2ADF5	A0A2I2ADF5	A0A2I2ADF5	Ligilactobacillus agilis.	Ligilactobacillus agilis	Ligilactobacillus	Lactobacillales	Firmicutes	Bacilli	Lactobacillaceae	Terrabacteria group	Bacteria	CYR79_00840	0022857 transmembrane transporter activity	None	None	None	None	IPR020846	IPR011701	IPR036259	None	None	EMBL-CDS:PLA77390.1	1	FALSE	None	None	PF07690	None	FALSE	400	BLASTHIT	complete	yes	None	NA	1601	TrEMBL
A0A2I1WI34	A0A2I1WI34	A0A2I1WI34	Lactobacillus crispatus.	Lactobacillus crispatus	Lactobacillus	Lactobacillales	Firmicutes	Bacilli	Lactobacillaceae	Terrabacteria group	Bacteria	CYJ80_06055	0022857 transmembrane transporter activity	None	None	Urogenital tract	Facultative	IPR020846	IPR011701	IPR036259	None	None	EMBL-CDS:PLA30047.1	1	FALSE	None	None	PF07690	None	FALSE	400	BLASTHIT	complete	yes	None	NA	47770	TrEMBL
A0A242NTZ1	A0A242NTZ1|A0A242P2L1|A0A2V4E6W9	A0A242NTZ1	Gilliamella apis.|Gilliamella sp. A7.	Gilliamella apis|Gilliamella sp. A7	Gilliamella	Orbales	Proteobacteria	Gammaproteobacteria	Orbaceae	NA-Bacteria	Bacteria	B6D06_07680|B6D18_04915|DKK78_11085	0022857 transmembrane transporter activity	None	None	None	None	IPR020846	IPR011701	IPR036259	IPR005829	None	GI:1193066645|GI:1193078411|GI:1193068700|GI:1193074395|GI:1193072518|EMBL-CDS:OTQ49028.1|GI:1193091579|EMBL-CDS:OTQ59074.1|EMBL-CDS:PXY88548.1	3	FALSE	None	None	PF07690	None	FALSE	400	BLASTHIT	complete	yes	None	NA	1970738|1970465	TrEMBL
A0A242CK12	A0A242CK12	A0A242CK12	Enterococcus sp. 4G2_DIV0659.	Enterococcus sp. 4G2_DIV0659	Enterococcus	Lactobacillales	Firmicutes	Bacilli	Enterococcaceae	Terrabacteria group	Bacteria	A5880_001260	0022857 transmembrane transporter activity	None	None	None	None	IPR020846	IPR011701	IPR036259	IPR005829	None	GI:1192833005|EMBL-CDS:OTO10576.1	1	FALSE	None	None	PF07690	None	FALSE	400	BLASTHIT	complete	yes	1834181.A5880_001260	NA	1834181	TrEMBL
A0A242AW68	A0A242AW68|R3TRN2	A0A242AW68	Enterococcus sp. 7F3_DIV0205.|Enterococcus caccae ATCC BAA-1240.	Enterococcus sp. 7F3_DIV0205|Enterococcus caccae ATCC BAA-1240	Enterococcus	Lactobacillales	Firmicutes	Bacilli	Enterococcaceae	Terrabacteria group	Bacteria	A5821_001113|UC7_02293	0022857 transmembrane transporter activity	None	None	None	None	IPR020846	IPR011701	IPR036259	IPR005829	None	GI:1192807526|EMBL-CDS:OTN85184.1|GI:487226541|GI:508194391|GI:498467025|EMBL-CDS:EOL44249.1|REFSEQ:WP_010772383.1	2	FALSE	fig|1158612.3.peg.2253	None	PF07690	None	FALSE	400	BLASTHIT	complete	yes	1834189.A5821_001113|1158612.I580_01018	NA	1834189|1158612	TrEMBL
A0A1E5H8G7	A0A1E5H8G7	A0A1E5H8G7	Enterococcus ureilyticus.	Enterococcus ureilyticus	Enterococcus	Lactobacillales	Firmicutes	Bacilli	Enterococcaceae	Terrabacteria group	Bacteria	BCR24_08565	0022857 transmembrane transporter activity	None	None	None	None	IPR020846	IPR011701	IPR036259	IPR005829	None	GI:1069238564|GI:1067559568|EMBL-CDS:OEG21126.1|REFSEQ:WP_069641284.1	1	FALSE	None	None	PF07690	None	FALSE	400	BLASTHIT	complete	yes	1131292.BCR24_08565	NA	1131292	TrEMBL
A0A1C4D4H7	A0A1C4D4H7|A0A1V0LLQ1	A0A1C4D4H7	Kosakonia oryziphila.|Kosakonia radicincitans DSM 16656.	Kosakonia oryziphila|Kosakonia radicincitans DSM 16656	Kosakonia	Enterobacterales	Proteobacteria	Gammaproteobacteria	Enterobacteriaceae	NA-Bacteria	Bacteria	GA0061070_101480|Y71_09960	0022857 transmembrane transporter activity	None	None	None	None	IPR020846	IPR011701	IPR036259	IPR005829	None	EMBL-CDS:SCC26285.1|GI:1172652961|GI:494613224|EMBL-CDS:ARD63510.1|REFSEQ:WP_007371469.1	2	FALSE	None	None	PF07690	None	FALSE	400	BLASTHIT	complete	yes	None	NA	1005667|1177180	TrEMBL
A0A109MU21	A0A109MU21|A0A2M9NZP2	A0A109MU21	Peribacillus simplex.|Bacillus sp. mrc49.	Peribacillus simplex|Bacillus sp. mrc49	Peribacillus|Bacillus	Bacillales	Firmicutes	Bacilli	Bacillaceae	Terrabacteria group	Bacteria	AS888_08520|CVN76_08505	0022857 transmembrane transporter activity	None	None	Not Specified	Aerobe	IPR020846	IPR011701	IPR036259	IPR005829	None	GI:1000887753|GI:984395125|EMBL-CDS:KWW13961.1|REFSEQ:WP_061143753.1|EMBL-CDS:PJN90767.1	2	FALSE	None	None	PF07690	None	FALSE	400	BLASTHIT	complete	yes	None	NA	1478|2054913	TrEMBL
A0A0X8KMR8	A0A0X8KMR8|U2QKY4	A0A0X8KMR8	Gemella sp. oral taxon 928.|Gemella bergeri ATCC 700627.	Gemella sp. oral taxon 928|Gemella bergeri ATCC 700627	Gemella	Bacillales	Firmicutes	Bacilli	Bacillales incertae sedis	Terrabacteria group	Bacteria	AXE85_06870|HMPREF1983_01264	0022857 transmembrane transporter activity	None	None	Blood	Not Specified	IPR020846	IPR011701	IPR036259	IPR005829	got:AXE85_06870	GI:1011255236|GI:987474897|EMBL-CDS:AME09888.1|REFSEQ:WP_062174194.1|GI:545644678|GI:544244595|EMBL-CDS:ERK56884.1|REFSEQ:WP_021752460.1	2	FALSE	fig|1321820.3.peg.1225	None	PF07690	None	FALSE	400	BLASTHIT	complete	yes	1785995.AXE85_06870|1321820.HMPREF1983_01264	NA	1785995|1321820	TrEMBL
A0A0S3K8H3	A0A0S3K8H3|A0A0U2NSC9|A0A1E5GMU4|A0A1E5GQJ4|A0A242BBF3|A0A242H325|A0A242LR40|A0A242LSC6|A0A2W3ZAB5|R2QYU4|R2T0T7	A0A0S3K8H3	Enterococcus silesiacus.|Enterococcus rotai.|Enterococcus ureasiticus.|Enterococcus quebecensis.|Enterococcus sp. 7E2_DIV0204.|Enterococcus sp. 12C11_DIV0727.|Enterococcus sp. 7D2_DIV0200.|Enterococcus termitis.|Enterococcus plantarum.|Enterococcus moraviensis ATCC BAA-383.|Enterococcus haemoperoxidus ATCC BAA-382.	Enterococcus silesiacus|Enterococcus rotai|Enterococcus ureasiticus|Enterococcus quebecensis|Enterococcus sp. 7E2_DIV0204|Enterococcus sp. 12C11_DIV0727|Enterococcus sp. 7D2_DIV0200|Enterococcus termitis|Enterococcus plantarum|Enterococcus moraviensis ATCC BAA-383|Enterococcus haemoperoxidus ATCC BAA-382	Enterococcus	Lactobacillales	Firmicutes	Bacilli	Enterococcaceae	Terrabacteria group	Bacteria	ATZ33_03910|ATZ35_12610|BCR21_00735|BCR23_11245|A5819_003036|A5866_001594|A5884_002195|A5881_000145|CI088_08940|UAY_01664|UAW_01272	0022857 transmembrane transporter activity	None	None	None	None	IPR020846	IPR011701	IPR036259	IPR005829	ess:ATZ33_03910	GI:961350792|GI:1107002959|EMBL-CDS:ALS00546.1|REFSEQ:WP_071878154.1|GI:961493291|EMBL-CDS:ALS37954.1|GI:1067551925|GI:1069255146|EMBL-CDS:OEG13550.1|REFSEQ:WP_069644615.1|GI:1067553342|GI:1069203947|EMBL-CDS:OEG14952.1|REFSEQ:WP_069635896.1|GI:1192812896|EMBL-CDS:OTN90536.1|GI:1192892102|EMBL-CDS:OTO69394.1|GI:1192976062|EMBL-CDS:OTP52992.1|GI:1192976320|GI:647592394|EMBL-CDS:OTP53248.1|REFSEQ:W…	11	FALSE	fig|1158609.3.peg.1625|fig|1158608.3.peg.1246	None	PF07690	None	FALSE	400	BLASTHIT	complete	yes	332949.ATZ33_03910|118060.ATZ35_12610|903984.BCR21_00735|903983.BCR23_11245|1077675.BCR22_04545|155617.RV09_GL000165|155618.RV06_GL001360	NA	332949|118060|903984|903983|1834188|1834167|1834187|332950|1077675|1158609|1158608	TrEMBL
A0A0R2MPE8	A0A0R2MPE8	A0A0R2MPE8	Lactiplantibacillus xiangfangensis.	Lactiplantibacillus xiangfangensis	Lactiplantibacillus	Lactobacillales	Firmicutes	Bacilli	Lactobacillaceae	Terrabacteria group	Bacteria	IV64_GL001852	0022857 transmembrane transporter activity	None	None	None	None	IPR020846	IPR011701	IPR036259	IPR005829	None	GI:949003036|EMBL-CDS:KRO14016.1	1	FALSE	fig|942150.3.peg.1926	None	PF07690	None	FALSE	400	BLASTHIT	complete	yes	942150.IV64_GL001852	NA	942150	TrEMBL
A0A0R2HYY6	A0A0R2HYY6|A0A2R7ZVH9|A0A5E9H110|A0A5F0MGW8|A0A5F0MLD6|A0A7I0FNE4	A0A0R2HYY6	Carnobacterium divergens DSM 20623.|Carnobacterium divergens	Carnobacterium divergens DSM 20623|Carnobacterium divergens	Carnobacterium	Lactobacillales	Firmicutes	Bacilli	Carnobacteriaceae	Terrabacteria group	Bacteria	IV74_GL001594|NCTC13772_00423|CKN81_04515|CKN77_04135	0022857 transmembrane transporter activity	None	None	None	None	IPR020846	IPR011701	IPR036259	IPR005829	cdj:BFC22_03040	GI:948944420|GI:736559412|EMBL-CDS:KRN57646.1|REFSEQ:WP_034571717.1|EMBL-CDS:SPC37158.1|EMBL-CDS:TFJ03047.1|EMBL-CDS:TFJ25558.1|GI:1051009773|EMBL-CDS:SUX16331.1|EMBL-CDS:TFI74822.1|EMBL-CDS:TFI96994.1|EMBL-CDS:TFJ04549.1|EMBL-CDS:TFJ42755.1	6	FALSE	fig|1449336.4.peg.1626	None	PF07690	None	FALSE	400	BLASTHIT	complete	yes	1449336.JQLO01000001_gene1771|2748.CDIV41_270284	NA	1449336|2748	TrEMBL
A0A0R2EF70	A0A0R2EF70|A0A1D7ZUP8|C0WY52|D0DTK8	A0A0R2EF70	Limosilactobacillus fermentum|Limosilactobacillus fermentum ATCC 14931.|Limosilactobacillus fermentum 28-3-CHN.	Limosilactobacillus fermentum|Limosilactobacillus fermentum ATCC 14931|Limosilactobacillus fermentum 28-3-CHN	Limosilactobacillus	Lactobacillales	Firmicutes	Bacilli	Lactobacillaceae	Terrabacteria group	Bacteria	IV46_GL000256|LACFE_CDS0115|HMPREF0511_1053|HMPREF0513_00997	0022857 transmembrane transporter activity	None	None	Gastrointestinal tract|Urogenital tract	Microaerophilic|Facultative	IPR020846	IPR011701	IPR036259	None	None	GI:948900099|EMBL-CDS:KRN15033.1|GI:1069769828|EMBL-CDS:AOR73596.1|GI:227086697|EMBL-CDS:EEI22009.1|GI:260552608|EMBL-CDS:EEX25608.1	4	FALSE	fig|1613.40.peg.263|fig|1613.112.peg.123	None	PF07690	None	FALSE	400	BLASTHIT	complete	yes	334390.LAF_1109	NA	1613|525325|575599	TrEMBL
A0A0R1T5M4	A0A0R1T5M4	A0A0R1T5M4	Schleiferilactobacillus paracollinoides DSM 15502 = JCM 11969.	Schleiferilactobacillus paracollinoides DSM 15502	Secundilactobacillus	Lactobacillales	Firmicutes	Bacilli	Lactobacillaceae	Terrabacteria group	Bacteria	FC17_GL001752	0022857 transmembrane transporter activity	None	None	None	None	IPR020846	IPR011701	IPR036259	IPR005829	None	GI:948752420|EMBL-CDS:KRL76687.1	1	FALSE	fig|1423785.4.peg.1948	None	PF07690	None	FALSE	400	BLASTHIT	complete	yes	None	NA	1423785	TrEMBL
A0A0R1N2F7	A0A0R1N2F7	A0A0R1N2F7	Schleiferilactobacillus perolens DSM 12744.	Schleiferilactobacillus perolens DSM 12744	Schleiferilactobacillus	Lactobacillales	Firmicutes	Bacilli	Lactobacillaceae	Terrabacteria group	Bacteria	FD09_GL001506	0022857 transmembrane transporter activity	None	None	None	None	IPR020846	IPR011701	IPR036259	None	None	GI:948685514|EMBL-CDS:KRL14337.1	1	FALSE	fig|1423792.3.peg.1523	None	PF07690	None	FALSE	400	BLASTHIT	complete		1423792.FD09_GL001506	NA	1423792	TrEMBL
A0A0R1LND9	A0A0R1LND9	A0A0R1LND9	Levilactobacillus acidifarinae DSM 19394.	Levilactobacillus acidifarinae DSM 19394	Levilactobacillus	Lactobacillales	Firmicutes	Bacilli	Lactobacillaceae	Terrabacteria group	Bacteria	FD25_GL000566	0022857 transmembrane transporter activity	None	None	None	None	IPR020846	IPR011701	IPR036259	IPR005829	None	GI:951430679|GI:948664884|EMBL-CDS:KRK94596.1|REFSEQ:WP_057803674.1	1	FALSE	fig|1423715.3.peg.592	None	PF07690	None	FALSE	400	BLASTHIT	complete		None	NA	1423715	TrEMBL
A0A0R1FBN1	A0A0R1FBN1|A0A2D1KKM4|A0A3R8GHL0|A0A5B8TEQ3|J3ESE2	A0A0R1FBN1	Loigolactobacillus coryniformis subsp. coryniformis KCTC 3167 = DSM 20001.|Loigolactobacillus coryniformis subsp. torquens DSM 20004 = KCTC 3535.|Lactobacillus sp.|Loigolactobacillus coryniformis.|Loigolactobacillus coryniformis subsp. coryniformis CECT 5711.	Loigolactobacillus coryniformis subsp. coryniformi|Loigolactobacillus coryniformis subsp. torquens DS|Lactobacillus sp.|Loigolactobacillus coryniformis	Loigolactobacillus|Lactobacillus	Lactobacillales	Firmicutes	Bacilli	Lactobacillaceae	Terrabacteria group	Bacteria	FD22_GL001141|LC20004_01470|DUD28_09045|FGL77_02705|A11Y_119229	0022857 transmembrane transporter activity	None	None	None	None	IPR020846	IPR011701	IPR036259	IPR005829	lcy:LC20004_01470	GI:1269843588|GI:948585955|GI:497697189|EMBL-CDS:KRK19103.1|REFSEQ:WP_010011373.1|GI:1269831881|GI:497700740|GI:948655215|EMBL-CDS:ATO42669.1|REFSEQ:WP_010014924.1|EMBL-CDS:RRG04165.1|EMBL-CDS:QEA52338.1|GI:398403543|GI:489772933|EMBL-CDS:EJN56780.1|REFSEQ:WP_003676835.1	5	FALSE	fig|913848.6.peg.1178|fig|1185325.3.peg.52	None	PF07690	None	FALSE	400	BLASTHIT	complete	yes	913848.AELK01000194_gene152|1185325.A11Y_119229	NA	913848|1423822|1591|1610|1185325	TrEMBL
A0A0Q3WUY0	A0A0Q3WUY0	A0A0Q3WUY0	Margalitia shackletonii.	Margalitia shackletonii	Margalitia	Bacillales	Firmicutes	Bacilli	Bacillaceae	Terrabacteria group	Bacteria	AN964_01825	0022857 transmembrane transporter activity	None	None	None	None	IPR020846	IPR011701	IPR036259	IPR005829	None	GI:944288816|GI:944526554|EMBL-CDS:KQL52405.1|REFSEQ:WP_055738086.1	1	FALSE	fig|157838.3.peg.405	None	PF07690	None	FALSE	400	BLASTHIT	complete	yes	None	NA	157838	TrEMBL
A0A0M9DDV8	A0A0M9DDV8|A0A0N0CUD4|A0A0P7L611	A0A0M9DDV8	Apilactobacillus kunkeei.	Apilactobacillus kunkeei	Apilactobacillus	Lactobacillales	Firmicutes	Bacilli	Lactobacillaceae	Terrabacteria group	Bacteria	RZ71_09320|RZ72_06250|RZ78_03900	0022857 transmembrane transporter activity	None	None	None	None	IPR020846	IPR011701	IPR036259	None	None	GI:927075346|EMBL-CDS:KOY77030.1|GI:927078101|EMBL-CDS:KOY79731.1|GI:937538483|EMBL-CDS:KPN84109.1	3	FALSE	fig|148814.8.peg.126|fig|148814.9.peg.128|fig|148814.13.peg.128	None	PF07690	None	FALSE	400	BLASTHIT	complete	yes	None	NA	148814	TrEMBL
A0A0M1NRH4	A0A0M1NRH4|A0A223EGE6|A0A2A8FEG1|A0A3T0M9Q2|A0A561DQD1|A0A8B5XS55	A0A0M1NRH4	Bacillus sp. FJAT-22058.|Peribacillus simplex NBRC 15720 = DSM 1321.|Bacillus sp. AFS026049.|[Brevibacterium] frigoritolerans.|Peribacillus simplex.	Bacillus sp. FJAT-22058|Peribacillus simplex NBRC 15720 = DSM 1321|Bacillus sp. AFS026049|Peribacillus frigoritolerans|Peribacillus simplex	Bacillus|Peribacillus	Bacillales	Firmicutes	Bacilli	Bacillaceae	Terrabacteria group	Bacteria	AM233_11965|BS1321_10220|CN563_23950|DOZ91_13780|FB545_0088|FQP34_27440	0022857 transmembrane transporter activity	None	None	Not Specified	Aerobe	IPR020846	IPR011701	IPR036259	IPR005829	None	GI:924314965|GI:935443373|EMBL-CDS:KOR84737.1|REFSEQ:WP_054398128.1|GI:1229105183|GI:1020100837|EMBL-CDS:ASS94300.1|REFSEQ:WP_063236544.1|EMBL-CDS:PEO42652.1|GI:1551390880|GI:924650539|EMBL-CDS:AZV61579.1|REFSEQ:WP_053533569.1|GI:950233314|EMBL-CDS:TWE05563.1|REFSEQ:WP_057277277.1|EMBL-CDS:TVX75639.1	6	FALSE	fig|1581037.3.peg.2836	None	PF07690	None	FALSE	400	BLASTHIT	complete	yes	None	NA	1581037|1349754|2033493|450367|1478	TrEMBL
A0A0J6WT95	A0A0J6WT95	A0A0J6WT95	Megasphaera cerevisiae DSM 20462.	Megasphaera cerevisiae DSM 20462	Megasphaera	Veillonellales	Firmicutes	Negativicutes	Veillonellaceae	Terrabacteria group	Bacteria	AB840_11945	0022857 transmembrane transporter activity	None	None	None	None	IPR020846	IPR011701	IPR036259	None	None	GI:859144476|GI:868680537|EMBL-CDS:KMO85734.1|REFSEQ:WP_048515075.1	1	FALSE	fig|1122219.3.peg.2363	None	PF07690	None	FALSE	400	BLASTHIT	complete	yes	39029.BSR42_09480	NA	1122219	TrEMBL
A0A0E3GQL3	A0A0E3GQL3|A0A2U8DRA2	A0A0E3GQL3	Clostridium scatologenes.|Clostridium drakei.	Clostridium scatologenes|Clostridium drakei	Clostridium	Eubacteriales	Firmicutes	Clostridia	Clostridiaceae	Terrabacteria group	Bacteria	CSCA_1646|B9W14_11050	0022857 transmembrane transporter activity	None	None	None	None	IPR020846	IPR011701	IPR036259	IPR005829	csq:CSCA_1646|cdrk:B9W14_11050	GI:656209835|GI:800896587|EMBL-CDS:AKA68771.1|REFSEQ:WP_029159275.1|GI:692120134|GI:1387257524|EMBL-CDS:AWI05011.1|REFSEQ:WP_032076391.1	2	FALSE	None	None	PF07690	None	FALSE	400	BLASTHIT	complete	yes	1548.CSCA_1646|332101.JIBU02000012_gene938	NA	1548|332101	TrEMBL
A0A0D1JDC7	A0A0D1JDC7|M4KPH2	A0A0D1JDC7	Bacillus subtilis.|Bacillus subtilis XF-1.	Bacillus subtilis|Bacillus subtilis XF-1	Bacillus	Bacillales	Firmicutes	Bacilli	Bacillaceae	Terrabacteria group	Bacteria	SC09_Contig25orf00149|C663_0808	0022857 transmembrane transporter activity	None	None	None	None	IPR020846	IPR011701	IPR036259	IPR005829	bsx:C663_0808	GI:758317301|GI:760324583|EMBL-CDS:KIU10429.1|REFSEQ:WP_043857921.1|GI:449027409|GI:505195998|EMBL-CDS:AGE62648.1|REFSEQ:WP_015383100.1	2	FALSE	fig|1423.173.peg.2539|fig|1233100.3.peg.870	None	PF07690	None	FALSE	400	BLASTHIT	complete		483913.AN935_04075	NA	1423|1233100	TrEMBL
A0A075LLG2	A0A075LLG2	A0A075LLG2	Terribacillus goriensis.	Terribacillus goriensis	Terribacillus	Bacillales	Firmicutes	Bacilli	Bacillaceae	Terrabacteria group	Bacteria	GZ22_10355	0022857 transmembrane transporter activity	None	None	None	None	IPR020846	IPR011701	IPR036259	IPR005829	tap:GZ22_10355	GI:664798771|GI:740776625|EMBL-CDS:AIF67006.1|REFSEQ:WP_038561909.1	1	FALSE	None	None	PF07690	None	FALSE	400	BLASTHIT	complete	yes	None	NA	386490	TrEMBL
E2Z9D2	E2Z9D2	E2Z9D2	Megasphaera micronuciformis F0359.	Megasphaera micronuciformis F0359	Megasphaera	Veillonellales	Firmicutes	Negativicutes	Veillonellaceae	Terrabacteria group	Bacteria	HMPREF9429_00030	0022857 transmembrane transporter activity	None	None	Oral	Obligate anaerobe	IPR020846	IPR011701	IPR036259	IPR005829	None	GI:310621577|GI:493998086|EMBL-CDS:EFQ05111.1|REFSEQ:WP_006940711.1	1	FALSE	None	None	PF07690	None	FALSE	401	BLASTHIT	complete	yes	706434.HMPREF9429_00030	NA	706434	TrEMBL
A0A8G0AGC9	A0A8G0AGC9	A0A8G0AGC9	Lactobacillus panisapium.	Lactobacillus panisapium	Lactobacillus	Lactobacillales	Firmicutes	Bacilli	Lactobacillaceae	Terrabacteria group	Bacteria	GYM70_00405	0022857 transmembrane transporter activity	None	None	None	None	IPR020846	IPR011701	IPR036259	IPR005829	None	EMBL-CDS:QYN53947.1	1	FALSE	None	None	PF07690	None	FALSE	401	BLASTHIT	complete	yes	None	NA	2012495	TrEMBL
A0A7U6BSX8	A0A7U6BSX8	A0A7U6BSX8	Peribacillus butanolivorans.	Peribacillus butanolivorans	Peribacillus	Bacillales	Firmicutes	Bacilli	Bacillaceae	Terrabacteria group	Bacteria	DTO10_13705	0022857 transmembrane transporter activity	None	None	None	None	IPR020846	IPR011701	IPR036259	IPR005829	pbut:DTO10_13705	GI:1447702296|EMBL-CDS:AXN39325.1	1	FALSE	None	None	PF07690	None	FALSE	401	BLASTHIT	complete	yes	None	NA	421767	TrEMBL
A0A6G9IBP5	A0A6G9IBP5	A0A6G9IBP5	Zophobihabitans entericus.	Zophobihabitans entericus	Zophobihabitans	Orbales	Proteobacteria	Gammaproteobacteria	Orbaceae	NA-Bacteria	Bacteria	IPMB12_05250	0022857 transmembrane transporter activity	None	None	None	None	IPR020846	IPR011701	IPR036259	IPR005829	orb:IPMB12_05250	EMBL-CDS:QIQ21134.1	1	FALSE	None	None	PF07690	None	FALSE	401	BLASTHIT	complete	yes	None	NA	1635327	TrEMBL
A0A5P1WZ63	A0A5P1WZ63	A0A5P1WZ63	Paucilactobacillus nenjiangensis.	Paucilactobacillus nenjiangensis	Paucilactobacillus	Lactobacillales	Firmicutes	Bacilli	Lactobacillaceae	Terrabacteria group	Bacteria	F0161_00205	0022857 transmembrane transporter activity	None	None	None	None	IPR020846	IPR011701	IPR036259	None	lnn:F0161_00205	EMBL-CDS:QER66435.1	1	FALSE	None	None	PF07690	None	FALSE	401	BLASTHIT	complete		None	NA	1296540	TrEMBL
A0A5B9Y9W7	A0A5B9Y9W7	A0A5B9Y9W7	Cellulosilyticum sp. WCF-2.	Cellulosilyticum sp. WCF-2	Cellulosilyticum	Eubacteriales	Firmicutes	Clostridia	Lachnospiraceae	Terrabacteria group	Bacteria	EKH84_06005	0022857 transmembrane transporter activity	None	None	None	None	IPR020846	IPR011701	IPR036259	IPR005829	cew:EKH84_06005	EMBL-CDS:QEH67966.1	1	FALSE	None	None	PF07690	None	FALSE	401	BLASTHIT	complete	yes	None	NA	2497860	TrEMBL
A0A5B7ZFH4	A0A5B7ZFH4|A0A6I1EF55	A0A5B7ZFH4	Sutterella faecalis.|Sutterella seckii.	Sutterella faecalis|Sutterella seckii	Sutterella	Burkholderiales	Proteobacteria	Betaproteobacteria	Sutterellaceae	NA-Bacteria	Bacteria	FG381_00190|GBM96_02645	0022857 transmembrane transporter activity	None	None	None	None	IPR020846	IPR011701	IPR036259	IPR005829	sutk:FG381_00190	EMBL-CDS:QDA53477.1|EMBL-CDS:KAB7652348.1	2	FALSE	None	None	PF07690	None	FALSE	401	BLASTHIT	complete	yes	None	NA	2584944|1944635	TrEMBL
A0A4Y9FM81	A0A4Y9FM81	A0A4Y9FM81	Streptococcus acidominimus.	Streptococcus acidominimus	Streptococcus	Lactobacillales	Firmicutes	Bacilli	Streptococcaceae	Terrabacteria group	Bacteria	E4U01_06555	0022857 transmembrane transporter activity	None	None	None	None	IPR020846	IPR011701	IPR036259	None	None	EMBL-CDS:TFU30327.1	1	FALSE	None	None	PF07690	None	FALSE	401	BLASTHIT	complete	yes	None	NA	1326	TrEMBL
A0A484GCI3	A0A484GCI3	A0A484GCI3	Candidatus Schmidhempelia bombi str. Bimp.	Candidatus Schmidhempelia bombi str. Bimp	Candidatus Schmidhempelia	Orbales	Proteobacteria	Gammaproteobacteria	Orbaceae	NA-Bacteria	Bacteria	O970_05675	0022857 transmembrane transporter activity	None	None	None	None	IPR020846	IPR011701	IPR036259	IPR005829	None	GI:639154666|EMBL-CDS:TEA27004.1|REFSEQ:WP_024496170.1	1	FALSE	None	None	PF07690	None	FALSE	401	BLASTHIT	complete		None	NA	1387197	TrEMBL
A0A437STZ0	A0A437STZ0	A0A437STZ0	Lactobacillus xujianguonis.	Lactobacillus xujianguonis	Lactobacillus	Lactobacillales	Firmicutes	Bacilli	Lactobacillaceae	Terrabacteria group	Bacteria	EJK17_08190	0022857 transmembrane transporter activity	None	None	None	None	IPR020846	IPR011701	IPR036259	IPR005829	None	EMBL-CDS:RVU70344.1	1	FALSE	None	None	PF07690	None	FALSE	401	BLASTHIT	complete	yes	None	NA	2495899	TrEMBL
A0A385NVI9	A0A385NVI9	A0A385NVI9	Bacillus sp. Y1.	Bacillus sp. Y1	Bacillus	Bacillales	Firmicutes	Bacilli	Bacillaceae	Terrabacteria group	Bacteria	DOE78_20600	0022857 transmembrane transporter activity	None	None	None	None	IPR020846	IPR011701	IPR036259	IPR005829	bacq:DOE78_20600	GI:1480123692|EMBL-CDS:AYA77629.1	1	FALSE	None	None	PF07690	None	FALSE	401	BLASTHIT	complete	yes	None	NA	352858	TrEMBL
A0A380KXI0	A0A380KXI0	A0A380KXI0	Streptococcus massiliensis.	Streptococcus massiliensis	Streptococcus	Lactobacillales	Firmicutes	Bacilli	Streptococcaceae	Terrabacteria group	Bacteria	NCTC13765_00078	0022857 transmembrane transporter activity	None	None	Airways	Anaerobe	IPR020846	IPR011701	IPR036259	IPR005829	None	GI:517181987|EMBL-CDS:SUN75646.1|REFSEQ:WP_018370805.1	1	FALSE	None	None	PF07690	None	FALSE	401	BLASTHIT	complete	yes	1123307.KB904365_gene1638	NA	313439	TrEMBL
A0A2K9I521	A0A2K9I521|A0A2S9VRQ6|A0A8B4YK34	A0A2K9I521	Lactiplantibacillus pentosus	Lactiplantibacillus pentosus	Lactiplantibacillus	Lactobacillales	Firmicutes	Bacilli	Lactobacillaceae	Terrabacteria group	Bacteria	BB562_15940|C6Y09_04590|C5L29_003072	0022857 transmembrane transporter activity	None	None	None	None	IPR020846	IPR011701	IPR036259	IPR005829	lpg:BB562_15940	GI:1318707114|EMBL-CDS:AUI80057.1|EMBL-CDS:PRO82320.1|GI:1487560880|GI:1489986802|GI:912991419|GI:1487573683|EMBL-CDS:TDG90330.1|REFSEQ:WP_050338213.1	3	FALSE	None	None	PF07690	None	FALSE	401	BLASTHIT	complete	yes	1589.GCA_001188985_00714	NA	1589	TrEMBL
A0A2I1WI30	A0A2I1WI30	A0A2I1WI30	Lactobacillus crispatus.	Lactobacillus crispatus	Lactobacillus	Lactobacillales	Firmicutes	Bacilli	Lactobacillaceae	Terrabacteria group	Bacteria	CYJ80_06070	0022857 transmembrane transporter activity	None	None	Urogenital tract	Facultative	IPR020846	IPR011701	IPR036259	IPR005829	None	EMBL-CDS:PLA30050.1	1	FALSE	None	None	PF07690	None	FALSE	401	BLASTHIT	complete	yes	None	NA	47770	TrEMBL
A0A2A2IMJ2	A0A2A2IMJ2	A0A2A2IMJ2	Megasphaera sp. ASD88.	Megasphaera sp. ASD88	Megasphaera	Veillonellales	Firmicutes	Negativicutes	Veillonellaceae	Terrabacteria group	Bacteria	CJ260_09135	0022857 transmembrane transporter activity	None	None	None	None	IPR020846	IPR011701	IPR036259	IPR005829	None	EMBL-CDS:PAV38477.1	1	FALSE	None	None	PF07690	None	FALSE	401	BLASTHIT	complete	yes	None	NA	2027407	TrEMBL
A0A268H9I1	A0A268H9I1	A0A268H9I1	Terribacillus saccharophilus.	Terribacillus saccharophilus	Terribacillus	Bacillales	Firmicutes	Bacilli	Bacillaceae	Terrabacteria group	Bacteria	CHI12_15665	0022857 transmembrane transporter activity	None	None	None	None	IPR020846	IPR011701	IPR036259	IPR005829	None	EMBL-CDS:PAE06537.1	1	FALSE	None	None	PF07690	None	FALSE	401	BLASTHIT	complete	yes	None	NA	361277	TrEMBL
A0A268ACA5	A0A268ACA5	A0A268ACA5	Terribacillus saccharophilus.	Terribacillus saccharophilus	Terribacillus	Bacillales	Firmicutes	Bacilli	Bacillaceae	Terrabacteria group	Bacteria	CHH64_07250	0022857 transmembrane transporter activity	None	None	None	None	IPR020846	IPR011701	IPR036259	None	None	EMBL-CDS:PAD21753.1	1	FALSE	None	None	PF07690	None	FALSE	401	BLASTHIT	complete	yes	None	NA	361277	TrEMBL
A0A1X0V6L6	A0A1X0V6L6|A0A2N9KG17|A0A659S676|A0A843Z0Q9|Q040A4	A0A1X0V6L6	Leuconostoc mesenteroides subsp. mesenteroides.|Leuconostoc suionicum.|Leuconostoc mesenteroides.|Leuconostoc mesenteroides subsp. mesenteroides (strain ATCC 8293 / DSM20343 / BCRC 11652 / CCM 1803 / JCM 6124 / NCDO 523 / NBRC 100496 / NCIMB8023 / NCTC 12954 / NRRL B-1118 / 37Y)	Leuconostoc mesenteroides subsp. mesenteroides|Leuconostoc suionicum|Leuconostoc mesenteroides|Leuconostoc mesenteroides subsp. mesenteroides ATC	Leuconostoc	Lactobacillales	Firmicutes	Bacilli	Lactobacillaceae	Terrabacteria group	Bacteria	BMS98_06360|LES9216_01958|EIA53_08290|GFV13_05890|LEUM_0066	0022857 transmembrane transporter activity	None	None	Gastrointestinal tract	Not Specified	IPR020846	IPR011701	IPR036259	None	lme:LEUM_0066	GI:900053032|GI:499998335|GI:1189015947|GI:1150924972|EMBL-CDS:ORI92086.1|REFSEQ:WP_011679053.1|EMBL-CDS:SPE09763.1|EMBL-CDS:TGD34053.1|GI:981219892|EMBL-CDS:MQR26804.1|REFSEQ:WP_059442370.1|GI:116096067|EMBL-CDS:ABJ61218.1	5	False|True	None	None	PF07690	None	FALSE	401	BLASTHIT	complete		203120.LEUM_0066	NA	33967|1511761|1245|203120	TrEMBL
A0A1S8KYT8	A0A1S8KYT8|A0A1S8LHB0	A0A1S8KYT8	Clostridium roseum.|Clostridium felsineum DSM 794.	Clostridium roseum|Clostridium felsineum DSM 794	Clostridium	Eubacteriales	Firmicutes	Clostridia	Clostridiaceae	Terrabacteria group	Bacteria	CROST_39180|CLFE_17090	0022857 transmembrane transporter activity	None	None	None	None	IPR020846	IPR011701	IPR036259	IPR005829	None	EMBL-CDS:OOL84882.1|EMBL-CDS:OOL91175.1	2	FALSE	None	None	PF07690	None	FALSE	401	BLASTHIT	complete	yes	84029.CROST_39180	NA	84029|1121310	TrEMBL
A0A1B3XIN1	A0A1B3XIN1	A0A1B3XIN1	Peribacillus muralis.	Peribacillus muralis	Peribacillus	Bacillales	Firmicutes	Bacilli	Bacillaceae	Terrabacteria group	Bacteria	ABE28_001835	0022857 transmembrane transporter activity	None	None	None	None	IPR020846	IPR011701	IPR036259	IPR005829	bmur:ABE28_001835	GI:1061039291|GI:1033158428|EMBL-CDS:AOH53078.1|REFSEQ:WP_064463736.1	1	FALSE	None	None	PF07690	None	FALSE	401	BLASTHIT	complete	yes	264697.ABE28_001835	NA	264697	TrEMBL
A0A175C355	A0A175C355|A0A7H9BCR3|J9YE36	A0A175C355	Leuconostoc inhae.|Leuconostoc gelidum subsp. gasicomitatum.|Leuconostoc gelidum (strain JB7)	Leuconostoc inhae|Leuconostoc gelidum subsp. gasicomitatum|Leuconostoc gelidum JB7	Leuconostoc	Lactobacillales	Firmicutes	Bacilli	Lactobacillaceae	Terrabacteria group	Bacteria	PL111_0985|LeuG3613_04950|C269_00495	0022857 transmembrane transporter activity	None	None	None	None	IPR020846	IPR011701	IPR036259	None	lge:C269_00495	GI:502996137|EMBL-CDS:CUW09454.1|REFSEQ:WP_013231113.1|EMBL-CDS:QLG78228.1|GI:497701417|GI:406370621|EMBL-CDS:AFS39546.1|REFSEQ:WP_010015601.1	3	FALSE	fig|1229756.3.peg.102	None	PF07690	None	FALSE	401	BLASTHIT	complete		762550.LEGAS_0110|1229756.C269_00495	NA	178001|115778|1229756	TrEMBL
A0A151G1T9	A0A151G1T9|A0A1E3KW32|A0A1W6NUH2|A0A370AAJ3|A0A483D422|A0A806J9Z9	A0A151G1T9	Lactiplantibacillus plantarum|Lactiplantibacillus paraplantarum.|Lactiplantibacillus plantarum 16.	Lactiplantibacillus plantarum|Lactiplantibacillus paraplantarum|Lactiplantibacillus plantarum 16	Lactiplantibacillus	Lactobacillales	Firmicutes	Bacilli	Lactobacillaceae	Terrabacteria group	Bacteria	AYO51_13775|LPJSA22_03120|DQM08_13280|BV299_12505|Lp16_2740	0022857 transmembrane transporter activity	None	None	Gastrointestinal tract	Not Specified	IPR020846	IPR011701	IPR036259	IPR005829	lpx:ASU28_14035|lpz:Lp16_2740	GI:696567170|GI:1016296886|GI:1039029680|GI:971178234|GI:1102949107|EMBL-CDS:KYK51024.1|REFSEQ:WP_033098930.1|GI:1062234009|GI:1062547863|EMBL-CDS:ODO63098.1|REFSEQ:WP_069302575.1|GI:1189094095|GI:1077971533|GI:1375538566|GI:1189088514|GI:1482713167|EMBL-CDS:ARO04825.1|EMBL-CDS:MBP5839775.1|REFSEQ:WP_070085536.1|GI:727094951|GI:689727633|GI:952463976|EMBL-CDS:RDG09199.1|REFSEQ:WP_033611612.1|GI:5…	6	FALSE	fig|1590.175.peg.3021|fig|1590.306.peg.3152	None	PF07690	None	FALSE	401	BLASTHIT	complete	yes	None	NA	1590|60520|1327988	TrEMBL
A0A139NUI5	A0A139NUI5	A0A139NUI5	Streptococcus sp. DD11.	Streptococcus sp. DD11	Streptococcus	Lactobacillales	Firmicutes	Bacilli	Streptococcaceae	Terrabacteria group	Bacteria	STRDD11_02261	0022857 transmembrane transporter activity	None	None	None	None	IPR020846	IPR011701	IPR036259	IPR005829	None	GI:1002498878|EMBL-CDS:KXT79557.1	1	FALSE	fig|1777879.3.peg.2552	None	PF07690	None	FALSE	401	BLASTHIT	complete	yes	1777879.STRDD11_02261	NA	1777879	TrEMBL
A0A139NU68	A0A139NU68	A0A139NU68	Streptococcus sp. DD11.	Streptococcus sp. DD11	Streptococcus	Lactobacillales	Firmicutes	Bacilli	Streptococcaceae	Terrabacteria group	Bacteria	STRDD11_02263	0022857 transmembrane transporter activity	None	None	None	None	IPR020846	IPR011701	IPR036259	None	None	GI:1002498880|EMBL-CDS:KXT79559.1	1	FALSE	fig|1777879.3.peg.2554	None	PF07690	None	FALSE	401	BLASTHIT	complete	yes	1777879.STRDD11_02263	NA	1777879	TrEMBL
A0A109MU22	A0A109MU22|A0A2M9NZU9	A0A109MU22	Peribacillus simplex.|Bacillus sp. mrc49.	Peribacillus simplex|Bacillus sp. mrc49	Peribacillus|Bacillus	Bacillales	Firmicutes	Bacilli	Bacillaceae	Terrabacteria group	Bacteria	AS888_08535|CVN76_08520	0022857 transmembrane transporter activity	None	None	Not Specified	Aerobe	IPR020846	IPR011701	IPR036259	IPR005829	None	GI:984395128|GI:1000887756|EMBL-CDS:KWW13964.1|REFSEQ:WP_061143756.1|EMBL-CDS:PJN90770.1	2	FALSE	None	None	PF07690	None	FALSE	401	BLASTHIT	complete	yes	None	NA	1478|2054913	TrEMBL
A0A0R2ISN5	A0A0R2ISN5|A0A0R2JC90|A0A2N5JIV6|A0A8G8W5C4|K8E668	A0A0R2ISN5	Carnobacterium maltaromaticum DSM 20342.|Carnobacterium maltaromaticum|Carnobacterium maltaromaticum LMA28.	Carnobacterium maltaromaticum DSM 20342|Carnobacterium maltaromaticum|Carnobacterium maltaromaticum LMA28	Carnobacterium	Lactobacillales	Firmicutes	Bacilli	Carnobacteriaceae	Terrabacteria group	Bacteria	IV70_GL002090|CYV28_05740|BN424_2884	0022857 transmembrane transporter activity	None	None	None	None	IPR020846	IPR011701	IPR036259	IPR005829	cml:BN424_2884	GI:948953608|GI:504890224|EMBL-CDS:KRN66534.1|REFSEQ:WP_015077326.1|GI:497737161|GI:948959130|EMBL-CDS:KRN71895.1|EMBL-CDS:MBC9809986.1|REFSEQ:WP_010051345.1|EMBL-CDS:PLS44550.1|EMBL-CDS:TFJ72099.1|EMBL-CDS:TFJ77012.1|GI:508081166|EMBL-CDS:CCO12305.2	5	FALSE	fig|1449341.4.peg.2172|fig|2751.34.peg.3067	None	PF07690	None	FALSE	401	BLASTHIT	complete	yes	1234679.BN424_2884	NA	1449341|2751|1234679	TrEMBL
A0A0R1P0G6	A0A0R1P0G6	A0A0R1P0G6	Limosilactobacillus frumenti DSM 13145.	Limosilactobacillus frumenti DSM 13145	Limosilactobacillus	Lactobacillales	Firmicutes	Bacilli	Lactobacillaceae	Terrabacteria group	Bacteria	FD27_GL001368	0022857 transmembrane transporter activity	None	None	None	None	IPR020846	IPR011701	IPR036259	None	None	GI:948697932|GI:951376192|EMBL-CDS:KRL25982.1|REFSEQ:WP_057752422.1	1	FALSE	fig|1423746.3.peg.1397	None	PF07690	None	FALSE	401	BLASTHIT	complete	yes	1423746.FD27_GL001368	NA	1423746	TrEMBL
A0A0R1LJ83	A0A0R1LJ83	A0A0R1LJ83	Levilactobacillus acidifarinae DSM 19394.	Levilactobacillus acidifarinae DSM 19394	Levilactobacillus	Lactobacillales	Firmicutes	Bacilli	Lactobacillaceae	Terrabacteria group	Bacteria	FD25_GL002285	0022857 transmembrane transporter activity	None	None	None	None	IPR020846	IPR011701	IPR036259	IPR005829	None	GI:948666218|EMBL-CDS:KRK95829.1	1	FALSE	fig|1423715.3.peg.2360	None	PF07690	None	FALSE	401	BLASTHIT	complete	yes	1423715.FD25_GL002285	NA	1423715	TrEMBL
A0A0M1NSC1	A0A0M1NSC1|A0A2A8FEA8|A0A3Q9S904|A0A4Y8U165	A0A0M1NSC1	Bacillus sp. FJAT-22058.|Bacillus sp. AFS026049.|[Brevibacterium] frigoritolerans.	Bacillus sp. FJAT-22058|Bacillus sp. AFS026049|Peribacillus frigoritolerans	Bacillus|Peribacillus	Bacillales	Firmicutes	Bacilli	Bacillaceae	Terrabacteria group	Bacteria	AM233_11950|CN563_23965|DOZ91_13765|E4J71_26075	0022857 transmembrane transporter activity	None	None	None	None	IPR020846	IPR011701	IPR036259	IPR005829	None	GI:924314962|GI:935443367|EMBL-CDS:KOR84734.1|REFSEQ:WP_054398124.1|EMBL-CDS:PEO42655.1|GI:924650541|GI:1551390877|EMBL-CDS:AZV61576.1|REFSEQ:WP_053533571.1|EMBL-CDS:TFH58075.1	4	FALSE	fig|1581037.3.peg.2833	None	PF07690	None	FALSE	401	BLASTHIT	complete	yes	None	NA	1581037|2033493|450367	TrEMBL
A0A0F4LLG2	A0A0F4LLG2|A0A0F4LN80	A0A0F4LLG2	Lactobacillus kullabergensis.|Lactobacillus kimbladii.	Lactobacillus kullabergensis|Lactobacillus kimbladii	Lactobacillus	Lactobacillales	Firmicutes	Bacilli	Lactobacillaceae	Terrabacteria group	Bacteria	JF76_01090|JF75_01080	0022857 transmembrane transporter activity	None	None	None	None	IPR020846	IPR011701	IPR036259	IPR005829	None	GI:797155212|GI:799141872|EMBL-CDS:KJY59148.1|REFSEQ:WP_045927350.1|GI:797155857|GI:809279750|EMBL-CDS:KJY59763.1|REFSEQ:WP_046331413.1	2	FALSE	fig|1218493.3.peg.119|fig|1218506.3.peg.141	None	PF07690	None	FALSE	401	BLASTHIT	complete	yes	1218493.JF76_01090|1218506.JF75_01080	NA	1218493|1218506	TrEMBL
A0A0B1JYV3	A0A0B1JYV3|A0A200L9W5|A0A7I8ZH55|A0A822PM36|A0A8G9AWG4|D2AGJ2|E3PMR5	A0A0B1JYV3	Escherichia coli.|Shigella sonnei.|Shigella flexneri 2a.|Shigella flexneri serotype X (strain 2002017)|Escherichia coli O78:H11 (strain H10407 / ETEC)	Escherichia coli|Shigella sonnei|Shigella flexneri 2a|Shigella flexneri 2002017|Escherichia coli ETEC H10407	Escherichia|Shigella	Enterobacterales	Proteobacteria	Gammaproteobacteria	Enterobacteriaceae	NA-Bacteria	Bacteria	CBL27_16350|ETECE562_02321|ERS574920_03451|ELY39_13610|SFxv_1927|ETEC_1723	0022857 transmembrane transporter activity	None	None	Airways|Skin|Gastrointestinal tract|Not Specified|Urogenital tract	Facultative,Not Specified|Facultative	IPR020846	IPR011701	IPR036259	IPR005829	sfe:SFxv_1927|elh:ETEC_1723	GI:1041589628|GI:446718240|EMBL-CDS:CTU93659.1|EMBL-CDS:GDH57431.1|EMBL-CDS:KNF68637.1|EMBL-CDS:SQJ71116.1|EMBL-CDS:TGD27757.1|EMBL-CDS:VFT02919.1|REFSEQ:WP_000795553.1|EMBL-CDS:OUZ58219.1|GI:446718241|EMBL-CDS:CAD6006261.1|REFSEQ:WP_000795554.1|GI:1002751572|GI:446718244|EMBL-CDS:CEP58587.1|REFSEQ:WP_000795557.1|EMBL-CDS:TFL70528.1|GI:281601127|EMBL-CDS:ADA74111.1|GI:309701915|GI:446718218|EMBL-…	7	FALSE	fig|562.7396.peg.2704|fig|591020.3.peg.2073	None	PF07690	None	FALSE	401	BLASTHIT	complete	yes	None	NA	562|624|42897|591020|316401	TrEMBL
U7UGM7	U7UGM7	U7UGM7	Megasphaera vaginalis.	Megasphaera vaginalis	Megasphaera	Veillonellales	Firmicutes	Negativicutes	Veillonellaceae	Terrabacteria group	Bacteria	HMPREF1250_0672	0022857 transmembrane transporter activity	None	None	Urogenital tract	Not Specified	IPR020846	IPR011701	IPR036259	IPR005829	None	GI:551686320|GI:553309205|EMBL-CDS:ERT58024.1|REFSEQ:WP_023054259.1	1	FALSE	fig|1111454.3.peg.1790	None	PF07690	None	FALSE	402	BLASTHIT	complete	yes	1111454.HMPREF1250_0672	NA	1111454	TrEMBL
M1MWT0	M1MWT0	M1MWT0	Clostridium saccharoperbutylacetonicum N1-4	Clostridium saccharoperbutylacetonicum N1-4(HMT)	Clostridium	Eubacteriales	Firmicutes	Clostridia	Clostridiaceae	Terrabacteria group	Bacteria	Cspa_c52910	0022857 transmembrane transporter activity	None	None	None	None	IPR020846	IPR011701	IPR036259	IPR005829	csr:Cspa_c52910	GI:505208241|GI:451788068|EMBL-CDS:AGF59036.1|REFSEQ:WP_015395343.1	1	FALSE	fig|931276.5.peg.5347	None	PF07690	None	FALSE	402	BLASTHIT	complete	yes	931276.Cspa_c52910	NA	931276	TrEMBL
A0A8J7VGJ4	A0A8J7VGJ4	A0A8J7VGJ4	Proteocatella sp.	Proteocatella sp.	Proteocatella	Eubacteriales	Firmicutes	Clostridia	Peptostreptococcaceae	Terrabacteria group	Bacteria	KBH84_05130	None	None	None	None	None	IPR020846	IPR011701	IPR036259	IPR005829	None	EMBL-CDS:MBP8654508.1	1	FALSE	None	None	PF07690	None	FALSE	402	BLASTHIT	complete	yes	None	NA	2819256	TrEMBL
A0A7X1C9A9	A0A7X1C9A9	A0A7X1C9A9	Listeria immobilis.	Listeria immobilis	Listeria	Bacillales	Firmicutes	Bacilli	Listeriaceae	Terrabacteria group	Bacteria	HCJ38_08650	0022857 transmembrane transporter activity	None	None	None	None	IPR020846	IPR011701	IPR036259	IPR005829	None	EMBL-CDS:MBC1489078.1	1	FALSE	None	None	PF07690	None	FALSE	402	BLASTHIT	complete		None	NA	2713502	TrEMBL
A0A7U6L1T7	A0A7U6L1T7|R2R891	A0A7U6L1T7	Enterococcus avium|Enterococcus malodoratus ATCC 43197.	Enterococcus avium|Enterococcus malodoratus ATCC 43197	Enterococcus	Lactobacillales	Firmicutes	Bacilli	Enterococcaceae	Terrabacteria group	Bacteria	G15_0035|UAI_03773	0022857 transmembrane transporter activity	None	None	Skin	Facultative	IPR020846	IPR011701	IPR036259	IPR005829	None	EMBL-CDS:BBM16433.1|GI:508196243|GI:486838562|GI:498436877|EMBL-CDS:EOH72189.1|REFSEQ:WP_010742546.1	2	FALSE	fig|1158601.3.peg.3739	None	PF07690	None	FALSE	402	BLASTHIT	complete	yes	1158601.I585_01966	NA	33945|1158601	TrEMBL
A0A7L5UJK5	A0A7L5UJK5	A0A7L5UJK5	Lactobacillus sp. 3B	Lactobacillus sp. 3B(2020)	Lactobacillus	Lactobacillales	Firmicutes	Bacilli	Lactobacillaceae	Terrabacteria group	Bacteria	GTO83_08610	0022857 transmembrane transporter activity	None	None	None	None	IPR020846	IPR011701	IPR036259	None	None	EMBL-CDS:QLL70577.1	1	FALSE	None	None	PF07690	None	FALSE	402	BLASTHIT	complete	yes	None	NA	2695882	TrEMBL
A0A5R9CM65	A0A5R9CM65	A0A5R9CM65	Lentilactobacillus parafarraginis.	Lentilactobacillus parafarraginis	Lentilactobacillus	Lactobacillales	Firmicutes	Bacilli	Lactobacillaceae	Terrabacteria group	Bacteria	FEZ41_13160	0022857 transmembrane transporter activity	None	None	None	None	IPR020846	IPR011701	IPR036259	IPR005829	None	EMBL-CDS:TLQ16425.1	1	FALSE	None	None	PF07690	None	FALSE	402	BLASTHIT	complete	yes	None	NA	390842	TrEMBL
A0A4Y9JP62	A0A4Y9JP62	A0A4Y9JP62	Streptococcus sp. LYSM12.	Streptococcus sp. LYSM12	Streptococcus	Lactobacillales	Firmicutes	Bacilli	Streptococcaceae	Terrabacteria group	Bacteria	E4T79_03080	0022857 transmembrane transporter activity	None	None	None	None	IPR020846	IPR011701	IPR036259	IPR005829	None	EMBL-CDS:TFV06265.1	1	FALSE	None	None	PF07690	None	FALSE	402	BLASTHIT	complete	yes	None	NA	2558276	TrEMBL
A0A450CMZ5	A0A450CMZ5	A0A450CMZ5	Clostridioides difficile	Clostridioides difficile	Clostridioides	Eubacteriales	Firmicutes	Clostridia	Peptostreptococcaceae	Terrabacteria group	Bacteria	SAMEA1531904_02690	0022857 transmembrane transporter activity	None	None	None	None	IPR020846	IPR011701	IPR036259	IPR005829	None	GI:1472859808|GI:1472877979|GI:489526712|GI:1387074079|GI:1387070253|GI:1472863469|EMBL-CDS:VFF16253.1|REFSEQ:WP_003431464.1	1	TRUE	None	None	PF07690	None	FALSE	402	BLASTHIT	complete	yes	None	NA	1496	TrEMBL
A0A350WZQ4	A0A350WZQ4	A0A350WZQ4	Firmicutes bacterium.	Firmicutes bacterium	NA	NA	Firmicutes	unclassified Firmicutes s	NA	Terrabacteria group	Bacteria	DCY20_03230	0022857 transmembrane transporter activity	None	None	None	None	IPR020846	IPR011701	IPR036259	IPR005829	None	EMBL-CDS:HAX72522.1	1	FALSE	None	None	PF07690	None	FALSE	402	BLASTHIT	complete	yes	None	NA	1879010	TrEMBL
A0A2U3PIU4	A0A2U3PIU4|K0DBJ9	A0A2U3PIU4	Leuconostoc carnosum.|Leuconostoc carnosum (strain JB16)	Leuconostoc carnosum|Leuconostoc carnosum JB16	Leuconostoc	Lactobacillales	Firmicutes	Bacilli	Lactobacillaceae	Terrabacteria group	Bacteria	LCAC16_10014|C270_00065	0022857 transmembrane transporter activity	None	None	None	None	IPR020846	IPR011701	IPR036259	None	lcn:C270_00065	GI:504786449|EMBL-CDS:SPJ42729.1|REFSEQ:WP_014973551.1|GI:407241282|EMBL-CDS:AFT80932.1	2	FALSE	fig|1229758.3.peg.13	None	PF07690	None	FALSE	402	BLASTHIT	complete		1229758.C270_00065	NA	1252|1229758	TrEMBL
A0A242K393	A0A242K393	A0A242K393	Enterococcus sp. 9E7_DIV0242.	Enterococcus sp. 9E7_DIV0242	Enterococcus	Lactobacillales	Firmicutes	Bacilli	Enterococcaceae	Terrabacteria group	Bacteria	A5888_002944	0022857 transmembrane transporter activity	None	None	None	None	IPR020846	IPR011701	IPR036259	IPR005829	None	GI:1192936342|EMBL-CDS:OTP13466.1	1	FALSE	None	None	PF07690	None	FALSE	402	BLASTHIT	complete	yes	None	NA	1834193	TrEMBL
A0A223EGC4	A0A223EGC4|A0A8B5XTC5	A0A223EGC4	Peribacillus simplex NBRC 15720 = DSM 1321.|Peribacillus simplex.	Peribacillus simplex NBRC 15720 = DSM 1321|Peribacillus simplex	Peribacillus	Bacillales	Firmicutes	Bacilli	Bacillaceae	Terrabacteria group	Bacteria	BS1321_10205|FQP34_27425	0022857 transmembrane transporter activity	None	None	Not Specified	Aerobe	IPR020846	IPR011701	IPR036259	IPR005829	None	GI:1020100847|GI:1229105180|EMBL-CDS:ASS94297.1|REFSEQ:WP_063236553.1|EMBL-CDS:TVX75636.1	2	FALSE	None	None	PF07690	None	FALSE	402	BLASTHIT	complete	yes	None	NA	1349754|1478	TrEMBL
A0A200HSU0	A0A200HSU0|A0A242H797|A0A345FUL2|R2XGQ6	A0A200HSU0	Enterococcus sp. 12F9_DIV0723.|Enterococcus sp. 12E11_DIV0728.|Enterococcus gilvus.|Enterococcus gilvus ATCC BAA-350.	Enterococcus sp. 12F9_DIV0723|Enterococcus sp. 12E11_DIV0728|Enterococcus gilvus|Enterococcus gilvus ATCC BAA-350	Enterococcus	Lactobacillales	Firmicutes	Bacilli	Enterococcaceae	Terrabacteria group	Bacteria	A5868_000015|A5865_003204|EGCR1_12420|UKC_03947	0022857 transmembrane transporter activity	None	None	None	None	IPR020846	IPR011701	IPR036259	IPR005829	egv:EGCR1_12420	GI:1201096485|EMBL-CDS:OUZ15107.1|GI:1192894218|EMBL-CDS:OTO71508.1|GI:1435048807|EMBL-CDS:AXG39444.1|GI:508511800|GI:486922862|GI:498477956|EMBL-CDS:EOI53994.1|REFSEQ:WP_010782272.1	4	FALSE	fig|1158614.3.peg.3943	None	PF07690	None	FALSE	402	BLASTHIT	complete	yes	160453.RV02_GL001020|1158614.I592_00015	NA	1834169|1834168|160453|1158614	TrEMBL
A0A1L8WQY8	A0A1L8WQY8|R2NNG2	A0A1L8WQY8	Enterococcus raffinosus.|Enterococcus raffinosus ATCC 49464.	Enterococcus raffinosus|Enterococcus raffinosus ATCC 49464	Enterococcus	Lactobacillales	Firmicutes	Bacilli	Enterococcaceae	Terrabacteria group	Bacteria	RV13_GL002785|UAK_04275	0022857 transmembrane transporter activity	None	None	Airways	Facultative	IPR020846	IPR011701	IPR036259	IPR005829	None	GI:498441787|EMBL-CDS:OJG83405.1|REFSEQ:WP_010747427.1|GI:508208377|GI:486840009|EMBL-CDS:EOH73572.1	2	FALSE	fig|1158602.3.peg.4278	None	PF07690	None	FALSE	402	BLASTHIT	complete	yes	71452.RV13_GL002785|1158602.I590_01018	NA	71452|1158602	TrEMBL
A0A1L5F5V6	A0A1L5F5V6|A5N6X4|B9E0E3	A0A1L5F5V6	Clostridium kluyveri.|Clostridium kluyveri (strain ATCC 8527 / DSM 555 / NCIMB 10680)|Clostridium kluyveri (strain NBRC 12016)	Clostridium kluyveri|Clostridium kluyveri DSM 555|Clostridium kluyveri NBRC 12016	Clostridium	Eubacteriales	Firmicutes	Clostridia	Clostridiaceae	Terrabacteria group	Bacteria	BS101_06430|CKL_1013|CKR_0917	0022857 transmembrane transporter activity	None	None	None	None	IPR020846	IPR011701	IPR036259	IPR005829	ckl:CKL_1013|ckr:CKR_0917	GI:1121198298|GI:1114583848|EMBL-CDS:APM38396.1|REFSEQ:WP_073538068.1|GI:146346519|GI:501049724|EMBL-CDS:EDK33055.1|REFSEQ:WP_012101387.1|GI:219567984|EMBL-CDS:BAH05968.1	3	FALSE	None	None	PF07690	None	FALSE	402	BLASTHIT	complete	yes	431943.CKL_1013	NA	1534|431943|583346	TrEMBL
A0A1B3XIR6	A0A1B3XIR6	A0A1B3XIR6	Peribacillus muralis.	Peribacillus muralis	Peribacillus	Bacillales	Firmicutes	Bacilli	Bacillaceae	Terrabacteria group	Bacteria	ABE28_001850	0022857 transmembrane transporter activity	None	None	None	None	IPR020846	IPR011701	IPR036259	IPR005829	bmur:ABE28_001850	GI:1061039294|GI:1033158423|EMBL-CDS:AOH53081.1|REFSEQ:WP_064463731.1	1	FALSE	None	None	PF07690	None	FALSE	402	BLASTHIT	complete	yes	264697.ABE28_001850	NA	264697	TrEMBL
A0A133S8Y2	A0A133S8Y2	A0A133S8Y2	Megasphaera sp. MJR8396C.	Megasphaera sp. MJR8396C	Megasphaera	Veillonellales	Firmicutes	Negativicutes	Veillonellaceae	Terrabacteria group	Bacteria	HMPREF3201_02372	0022857 transmembrane transporter activity	None	None	None	None	IPR020846	IPR011701	IPR036259	IPR005829	None	GI:985404099|GI:1011518673|EMBL-CDS:KXA66146.1|REFSEQ:WP_062413075.1	1	FALSE	fig|1603888.3.peg.2283	None	PF07690	None	FALSE	402	BLASTHIT	complete	yes	1603888.HMPREF3201_02372	NA	1603888	TrEMBL
A0A0R2D5Z4	A0A0R2D5Z4|A0A1K2I4U1	A0A0R2D5Z4	Loigolactobacillus rennini DSM 20253.|Loigolactobacillus rennini.	Loigolactobacillus rennini DSM 20253|Loigolactobacillus rennini	Loigolactobacillus	Lactobacillales	Firmicutes	Bacilli	Lactobacillaceae	Terrabacteria group	Bacteria	FC24_GL000314|LREN565_0476	0022857 transmembrane transporter activity	None	None	None	None	IPR020846	IPR011701	IPR036259	IPR005829	None	GI:951507228|GI:948883628|EMBL-CDS:KRM99351.1|REFSEQ:WP_057873235.1|GI:1104187527|EMBL-CDS:SFZ87363.1	2	FALSE	fig|1423796.3.peg.326	None	PF07690	None	FALSE	402	BLASTHIT	complete	yes	1423796.FC24_GL000314	NA	1423796|238013	TrEMBL
A0A0R2CNA9	A0A0R2CNA9	A0A0R2CNA9	Liquorilactobacillus cacaonum DSM 21116.	Liquorilactobacillus cacaonum DSM 21116	Liquorilactobacillus	Lactobacillales	Firmicutes	Bacilli	Lactobacillaceae	Terrabacteria group	Bacteria	FC80_GL001561	0022857 transmembrane transporter activity	None	None	None	None	IPR020846	IPR011701	IPR036259	None	None	GI:948876636|EMBL-CDS:KRM92624.1	1	FALSE	fig|1423729.3.peg.1584	None	PF07690	None	FALSE	402	BLASTHIT	complete	yes	1423729.FC80_GL001561	NA	1423729	TrEMBL
A0A0H3BQT8	A0A0H3BQT8|A0A0R9MLW5|A0A3T9UH11|A0A3U2TQD2|A0A3V2FVI5|A0A3V4QKC1|A0A3W0F944|A0A5H7XXV4|A0A5I0ETF5|A0A5I3WK62|A0A5I5PSF6|A0A5U4CI79|A0A5V3MRA3|A0A602Z260|A0A635IKN6|A0A639YKU7|A0A701IYN0|A0A735ASF3|A0A752I8P2	A0A0H3BQT8	Salmonella newport (strain SL254)|Salmonella newport.|Salmonella enterica I.|Salmonella enterica subsp. enterica serovar Braenderup.|Salmonella enterica subsp. enterica serovar Kottbus.|Salmonella enterica subsp. enterica serovar Litchfield.|Salmonella enterica subsp. enterica serovar Wentworth.|Salmonella enterica subsp. enterica serovar Kenya.|Salmonella enterica subsp. enterica serovar Stanley…	Salmonella enterica subsp. enterica serovar Newpor|Salmonella enterica subsp. enterica|Salmonella enterica subsp. enterica serovar Braend|Salmonella enterica subsp. enterica serovar Kottbu|Salmonella enterica subsp. enterica serovar Litchf|Salmonella enterica subsp. enterica serovar Wentwo|Salmonella enterica subsp. enterica serovar Kenya|Salmonella enterica subsp. enterica serovar Stanle|Salmone…	Salmonella	Enterobacterales	Proteobacteria	Gammaproteobacteria	Enterobacteriaceae	NA-Bacteria	Bacteria	SNSL254_A1473|AXN36_03990|DM035_03890|DUQ85_05380|DOQ66_08525|DFV45_01580|CRR46_04615|BWQ27_15445|GFE59_08855|G0A88_11240|G4K99_002092|GNC91_000525	0022857 transmembrane transporter activity	None	None	Not Specified	Facultative	IPR020846	IPR011701	IPR036259	IPR005829	see:SNSL254_A1473	GI:446720347|GI:194403590|EMBL-CDS:ACF63812.1|REFSEQ:WP_000797660.1|GI:924644099|GI:1125846794|GI:1111528311|GI:924638860|GI:924640593|EMBL-CDS:EAA7253583.1|EMBL-CDS:EBO1558007.1|EMBL-CDS:EBO8650436.1|EMBL-CDS:EBQ9486205.1|EMBL-CDS:EBR8183542.1|EMBL-CDS:EBR9461571.1|EMBL-CDS:EBS4271868.1|EMBL-CDS:EBS4547372.1|EMBL-CDS:EBU8268840.1|EMBL-CDS:EBV1356351.1|EMBL-CDS:EBW3117763.1|EMBL-CDS:EBW7129106.1|…	19	FALSE	fig|108619.17.peg.4426	None	PF07690	None	FALSE	402	BLASTHIT	complete	yes	None	NA	423368|108619|59201|149391|224727|486998|2565186|2564610|286782|149388|28901|34042|90371|2579247|594	TrEMBL
A0A0F7HD27	A0A0F7HD27|A0A1C7WCI7|A0A1Q5VCA8|A0A292A7V4|A0A370T3V7|A0A3G2FNU5|A0A8I0CT35	A0A0F7HD27	Serratia fonticola.|Serratia sp. 14-2641.|Serratia sp. 3ACOL1.	Serratia fonticola|Serratia sp. 14-2641|Serratia sp. 3ACOL1	Serratia	Enterobacterales	Proteobacteria	Gammaproteobacteria	Yersiniaceae	NA-Bacteria	Bacteria	A6U95_21070|BSQ40_15435|CRN79_04510|DFO62_103100|D9980_26195|H8I91_24780	0022857 transmembrane transporter activity	None	None	None	None	IPR020846	IPR011701	IPR036259	IPR005829	sfw:WN53_13750	GI:820753203|GI:639138218|EMBL-CDS:AKG70076.1|EMBL-CDS:VEI64712.1|EMBL-CDS:VTR23128.1|REFSEQ:WP_024483677.1|GI:1046614692|GI:1046126050|EMBL-CDS:OCJ42175.1|REFSEQ:WP_065683862.1|GI:1120682532|GI:639189487|EMBL-CDS:OKP27298.1|REFSEQ:WP_024528715.1|GI:1267012186|EMBL-CDS:ATM75154.1|EMBL-CDS:RDL26692.1|GI:1494244581|EMBL-CDS:AYM93771.1|GI:1103046036|GI:1103719117|EMBL-CDS:MBC3253484.1	7	FALSE	fig|47917.8.peg.2842	None	PF07690	None	FALSE	402	BLASTHIT	complete	yes	47917.AV650_09355|1332071.L581_2731	NA	47917|1841657|2448483	TrEMBL
A0A0F4VZM7	A0A0F4VZM7|A0A0F4W350|A0A0F4W8P6|A0A0N8VXT1|A0A1F1LE03|A0A2S7F4Y0|A0A7U9D860|C4ILX3|W1U3H7	A0A0F4VZM7	Clostridium sp. IBUN125C.|Clostridium sp. IBUN22A.|Clostridium sp. IBUN13A.|Clostridium butyricum.|Clostridium sp. HMSC19A10.|Clostridium butyricum 60E.3.|Clostridium butyricum E4 str. BoNT E BL5262.|Clostridium butyricum DORA_1.	Clostridium sp. IBUN125C|Clostridium sp. IBUN22A|Clostridium sp. IBUN13A|Clostridium butyricum|Clostridium sp. HMSC19A10|Clostridium butyricum 60E.3|Clostridium butyricum E4 str. BoNT E BL5262|Clostridium butyricum DORA_1	Clostridium	Eubacteriales	Firmicutes	Clostridia	Clostridiaceae	Terrabacteria group	Bacteria	ClosIBUN125C_CONTIG44g02583|ClosIBUN22A_CONTIG4g00100|ClosIBUN13A_CONTIG249g03963|HMPREF3070_01210|AWN73_06535|HMPREF1084_00123|CLP_0151|Q607_CBUC00205G0036	0022857 transmembrane transporter activity	None	None	Not Specified	Not Specified|Anaerobe	IPR020846	IPR011701	IPR036259	IPR005829	None	GI:488642512|EMBL-CDS:KJZ86037.1|REFSEQ:WP_002579150.1|EMBL-CDS:KJZ88129.1|EMBL-CDS:KJZ89900.1|GI:758313578|EMBL-CDS:KQB79162.1|EMBL-CDS:QMW89915.1|GI:489505463|EMBL-CDS:OFS25976.1|REFSEQ:WP_003410343.1|GI:723450261|GI:653632303|EMBL-CDS:PPV11958.1|REFSEQ:WP_027635541.1|GI:480692710|EMBL-CDS:ENZ35542.1|GI:237655156|EMBL-CDS:EEP52714.1|GI:566223342|EMBL-CDS:ETI88231.1	9	FALSE	fig|1523154.3.peg.2062|fig|1523155.3.peg.3200|fig|1523156.3.peg.3098|fig|1403941.3.peg.2881	None	PF07690	None	FALSE	402	BLASTHIT	complete	yes	1492.ATN24_15490	NA	1523154|1523155|1523156|1492|1581148|997898|632245|1403941	TrEMBL
A0A0B5QUE3	A0A0B5QUE3	A0A0B5QUE3	Clostridium beijerinckii	Clostridium beijerinckii	Clostridium	Eubacteriales	Firmicutes	Clostridia	Clostridiaceae	Terrabacteria group	Bacteria	LF65_05096	0022857 transmembrane transporter activity	None	None	None	None	IPR020846	IPR011701	IPR036259	IPR005829	cbei:LF65_05096	GI:753752185|GI:1148345968|GI:515778605|EMBL-CDS:AJH01623.1|REFSEQ:WP_017211205.1	1	FALSE	None	None	PF07690	None	FALSE	402	BLASTHIT	complete	yes	1520.LF65_05096	NA	1520	TrEMBL
A0A097BFL8	A0A097BFL8|A0A0B8R9M2|A0A0E0UYF1|A0A0E1R940|A0A0H3GJG5|A0A1D2J0D8|A0A1E7E2F7|A0A3Q0NGM7|A0A461DT87|A0A660JP86|A0A6B0JCZ0|A0A6C8YH22|A0A6Z2TJ75|A0A7T2IGM9|A0A7U2N9R4|A0A7U7P3C2|A0A7U8DKS6|A0A7X0T7K1|A0A7X0X151|A0A7X0ZCH1|A0A7X0ZH20|A0A7X1A1F6|A0A7X1BYI0|A0A823FUX8|A0A823HWV5|A0A830MJY4|A0A842CVL8|A0AKZ0|E3ZSU8|G2ZEE0|H1G9N1|Q8Y539|Q929D8	A0A097BFL8	Listeria ivanovii subsp. londoniensis.|Listeria monocytogenes.|Listeria monocytogenes serotype 4a (strain M7)|Listeria monocytogenes serotype 4b str. LL195.|Listeria monocytogenes serotype 1/2a (strain 10403S)|Listeria monocytogenes serotype 1/2a (strain EGD / Mackaness)|Listeria innocua.|Salmonella enterica subsp. salamae.|Listeria welshimeri.|Listeria seeligeri.|Listeria cossartiae subsp. cayug…	Listeria ivanovii subsp. londoniensis|Listeria monocytogenes|Listeria monocytogenes M7|Listeria monocytogenes serotype 4b str. LL195|Listeria monocytogenes 10403S|Listeria monocytogenes EGD|Listeria innocua|Salmonella enterica subsp. salamae|Listeria welshimeri|Listeria seeligeri|Listeria cossartiae subsp. cayugensis|Listeria farberi|Listeria swaminathanii|Listeria monocytogenes serotype 1/2b|Lis…	Listeria|Salmonella	Bacillales|Enterobacterales	Firmicutes|Proteobacteria	Bacilli|Gammaproteobacteria	Listeriaceae|Enterobacteriaceae	Terrabacteria group|NA-Bacteria	Bacteria	JL58_11855|LMM7_2339|BN389_22690|LMRG_01595|EYY39_02350|LMON_2313|EYY38_11515|HCA51_03425|AIF45_24150|I6H04_08985|DCK28_06105|CX098_12965|HB853_13520|HB897_05685|HCB49_07455|HCB47_06015|HCX62_09420|HB837_11210|ER543_08225|HCJ63_12690|lwe2254|NT03LS_2587|LIV_2224|HMPREF0557_00706|lmo2237|lin2339	0022857 transmembrane transporter activity	None	None	Gastrointestinal tract|Not Specified	Facultative	IPR020846	IPR011701	IPR036259	IPR005829	lia:JL58_11855,lio:JL53_12355|lmok:CQ02_11605,lmv:Y193_04300|lmq:LMM7_2339|lmog:BN389_22690|lmt:LMRG_01595|lmoe:BN418_2690,lmom:IJ09_13725|lmod:LMON_2313|lwe:lwe2254|liv:LIV_2224|lmo:lmo2237|lin:lin2339	GI:694156894|GI:694154064|GI:489816796|EMBL-CDS:AIS60635.1|REFSEQ:WP_003720617.1|GI:827387883|GI:730595881|GI:985621996|GI:820772487|GI:523841967|GI:523845981|GI:1120711889|GI:630373221|GI:597805697|GI:985618975|GI:741045672|GI:957756236|GI:873260394|GI:523854034|GI:489822120|GI:523857399|GI:767263123|GI:523863210|GI:523849373|GI:1111326267|GI:1111329300|GI:957743129|GI:523867938|EMBL-CDS:AGR1403…	33	False|True	fig|1639.1000.peg.1718|fig|1030009.3.peg.2326|fig|1230340.3.peg.2257|fig|702453.3.peg.2175|fig|1002366.3.peg.669|fig|169963.11.peg.2289	None	PF07690	None	FALSE	402	BLASTHIT	complete	yes	202752.JL53_12355|1027396.LMOSA_2610|386043.lwe2254|881621.LIV_2224|169963.lmo2237|272626.lin2339	NA	202752|1639|1030009|1230340|393133|1334565|1642|59202|1643|1640|2713505|2713500|2713501|2291966|1398998|529731|386043|702453|881621|1002366|169963|272626	TrEMBL
A0A856PWD8	A0A856PWD8|B6FW57	A0A856PWD8	Peptacetobacter hiranonis.|Clostridium hiranonis (strain DSM 13275 / JCM 10541 / KCTC 15199 / TO-931)	Peptacetobacter hiranonis|[Clostridium] hiranonis DSM 13275	Peptacetobacter	Eubacteriales	Firmicutes	Clostridia	Peptostreptococcaceae	Terrabacteria group	Bacteria	KGNDJEFE_00430|CLOHIR_00106	0022857 transmembrane transporter activity	None	None	Gastrointestinal tract	Anaerobe	IPR020846	IPR011701	IPR036259	IPR005829	phx:KGNDJEFE_00430	GI:493484200|EMBL-CDS:QEK19953.1|REFSEQ:WP_006439023.1|GI:210155248|EMBL-CDS:EEA86254.1	2	False|True	None	None	PF07690	None	FALSE	403	BLASTHIT	complete	yes	500633.CLOHIR_00106	NA	89152|500633	TrEMBL
A0A7W3EHS9	A0A7W3EHS9|A0A826X688|F0JPX0	A0A7W3EHS9	Escherichia fergusonii.|Escherichia coli.|Escherichia fergusonii ECD227.	Escherichia fergusonii|Escherichia coli|Escherichia fergusonii ECD227	Escherichia	Enterobacterales	Proteobacteria	Gammaproteobacteria	Enterobacteriaceae	NA-Bacteria	Bacteria	HVY52_03760|CSE52_002281|ECD227_0103	0022857 transmembrane transporter activity	None	None	Airways|Skin|Gastrointestinal tract|Not Specified|Urogenital tract|Wound	Facultative,Not Specified|Facultative	IPR020846	IPR011701	IPR036259	IPR005829	None	GI:803575968|EMBL-CDS:QLM98969.1|REFSEQ:WP_046081966.1|EMBL-CDS:EFC7621810.1|GI:325496006|GI:446715281|EMBL-CDS:EGC93865.1|REFSEQ:WP_000792606.1	3	FALSE	None	None	PF07690	None	FALSE	403	BLASTHIT	complete	yes	None	NA	564|562|981367	TrEMBL
A0A5Y3AX48	A0A5Y3AX48	A0A5Y3AX48	Salmonella enterica subsp. salamae.	Salmonella enterica subsp. salamae	Salmonella	Enterobacterales	Proteobacteria	Gammaproteobacteria	Enterobacteriaceae	NA-Bacteria	Bacteria	FNI11_04155	0022857 transmembrane transporter activity	None	None	None	None	IPR020846	IPR011701	IPR036259	IPR005829	None	EMBL-CDS:ECG8588960.1	1	FALSE	None	None	PF07690	None	FALSE	403	BLASTHIT	complete	yes	None	NA	59202	TrEMBL
A0A5R9LEZ7	A0A5R9LEZ7	A0A5R9LEZ7	Klebsiella indica.	Klebsiella indica	Klebsiella/Raoultella group	Enterobacterales	Proteobacteria	Gammaproteobacteria	Enterobacteriaceae	NA-Bacteria	Bacteria	FE839_16880	0022857 transmembrane transporter activity	None	None	None	None	IPR020846	IPR011701	IPR036259	IPR005829	None	EMBL-CDS:TLV14055.1	1	FALSE	None	None	PF07690	None	FALSE	403	BLASTHIT	complete	yes	None	NA	2582917	TrEMBL
A0A4Y8U027	A0A4Y8U027	A0A4Y8U027	[Brevibacterium] frigoritolerans.	Peribacillus frigoritolerans	Peribacillus	Bacillales	Firmicutes	Bacilli	Bacillaceae	Terrabacteria group	Bacteria	E4J71_26060	0022857 transmembrane transporter activity	None	None	None	None	IPR020846	IPR011701	IPR036259	IPR005829	None	EMBL-CDS:TFH58072.1	1	FALSE	None	None	PF07690	None	FALSE	403	BLASTHIT	complete	yes	None	NA	450367	TrEMBL
A0A4V1W7C1	A0A4V1W7C1	A0A4V1W7C1	Sporolactobacillus sp. THM19-2.	Sporolactobacillus sp. THM19-2	Sporolactobacillus	Bacillales	Firmicutes	Bacilli	Sporolactobacillaceae	Terrabacteria group	Bacteria	EWH91_08655	0022857 transmembrane transporter activity	None	None	None	None	IPR020846	IPR011701	IPR036259	None	None	EMBL-CDS:RYL91639.1	1	FALSE	None	None	PF07690	None	FALSE	403	BLASTHIT	complete	yes	None	NA	2511171	TrEMBL
A0A4R7KTN7	A0A4R7KTN7	A0A4R7KTN7	Fonticella tunisiensis.	Fonticella tunisiensis	Fonticella	Eubacteriales	Firmicutes	Clostridia	Clostridiaceae	Terrabacteria group	Bacteria	EDD71_10376	0022857 transmembrane transporter activity	None	None	None	None	IPR020846	IPR011701	IPR036259	IPR005829	None	EMBL-CDS:TDT62803.1	1	FALSE	None	None	PF07690	None	FALSE	403	BLASTHIT	complete	yes	None	NA	1096341	TrEMBL
A0A4R5NKA9	A0A4R5NKA9	A0A4R5NKA9	Secundilactobacillus malefermentans.	Secundilactobacillus malefermentans	Secundilactobacillus	Lactobacillales	Firmicutes	Bacilli	Lactobacillaceae	Terrabacteria group	Bacteria	C5L31_001685	0022857 transmembrane transporter activity	None	None	None	None	IPR020846	IPR011701	IPR036259	None	None	GI:498305214|EMBL-CDS:TDG75055.1|REFSEQ:WP_010619370.1	1	FALSE	None	None	PF07690	None	FALSE	403	BLASTHIT	complete	yes	1122149.BACN01000021_gene549	NA	176292	TrEMBL
A0A4Q0VKJ8	A0A4Q0VKJ8	A0A4Q0VKJ8	Levilactobacillus suantsaii.	Levilactobacillus suantsaii	Levilactobacillus	Lactobacillales	Firmicutes	Bacilli	Lactobacillaceae	Terrabacteria group	Bacteria	DXH47_05065	0022857 transmembrane transporter activity	None	None	None	None	IPR020846	IPR011701	IPR036259	IPR005829	None	EMBL-CDS:RXI78887.1	1	FALSE	None	None	PF07690	None	FALSE	403	BLASTHIT	complete		None	NA	2292255	TrEMBL
A0A4P7IYX7	A0A4P7IYX7	A0A4P7IYX7	Citrobacter tructae.	Citrobacter tructae	Citrobacter	Enterobacterales	Proteobacteria	Gammaproteobacteria	Enterobacteriaceae	NA-Bacteria	Bacteria	E4Z61_03995	0022857 transmembrane transporter activity	None	None	None	None	IPR020846	IPR011701	IPR036259	IPR005829	citz:E4Z61_03995	EMBL-CDS:QBX79566.1	1	FALSE	None	None	PF07690	None	FALSE	403	BLASTHIT	complete	yes	None	NA	2562449	TrEMBL
A0A426D6E7	A0A426D6E7	A0A426D6E7	Lactiplantibacillus garii.	Lactiplantibacillus garii	Lactiplantibacillus	Lactobacillales	Firmicutes	Bacilli	Lactobacillaceae	Terrabacteria group	Bacteria	D1831_08765	0022857 transmembrane transporter activity	None	None	None	None	IPR020846	IPR011701	IPR036259	IPR005829	None	EMBL-CDS:RRK10174.1	1	FALSE	None	None	PF07690	None	FALSE	403	BLASTHIT	complete	yes	None	NA	2306423	TrEMBL
A0A3E2KPV3	A0A3E2KPV3|A0A4U6MNI4|A0A7D6TWU1|A0A7H9FSE8|A0A7W3D5N8|A0A7W3E826|A0A859TA94|A0A8I0FJ05	A0A3E2KPV3	Citrobacter gillenii.|Citrobacter sp. TBCS-14.|Citrobacter freundii.|Citrobacter sp. C1.	Citrobacter gillenii|Citrobacter sp. TBCS-14|Citrobacter freundii|Citrobacter sp. C1	Citrobacter	Enterobacterales	Proteobacteria	Gammaproteobacteria	Enterobacteriaceae	NA-Bacteria	Bacteria	DZA29_15390|FDX22_04390|HV183_11055|HVZ23_09485|HVZ46_10690|IB214_06295	0022857 transmembrane transporter activity	None	None	Skin	Facultative	IPR020846	IPR011701	IPR036259	IPR005829	None	EMBL-CDS:RFU90620.1|EMBL-CDS:TKV22080.1|EMBL-CDS:MBA8033604.1|EMBL-CDS:QLU66670.1|EMBL-CDS:QLO13931.1|EMBL-CDS:MBA7729945.1|EMBL-CDS:MBA7801662.1|EMBL-CDS:MBA8063473.1|EMBL-CDS:QLV41095.1|EMBL-CDS:QLY69482.1|EMBL-CDS:MBA8198061.1|EMBL-CDS:QMD24979.1|EMBL-CDS:MBD0826816.1	8	FALSE	None	None	PF07690	None	FALSE	403	BLASTHIT	complete	yes	None	NA	67828|2576409|546|2769343	TrEMBL
A0A2Y9BD92	A0A2Y9BD92|A0A3R6NDJ5	A0A2Y9BD92	Faecalicatena orotica.|Clostridium sp. AF19-22AC.	Faecalicatena orotica|Clostridium sp. AF19-22AC	Faecalicatena|Clostridium	Eubacteriales	Firmicutes	Clostridia	Lachnospiraceae|Clostridiaceae	Terrabacteria group	Bacteria	DWX43_21405	0022857 transmembrane transporter activity	None	None	None	None	IPR020846	IPR011701	IPR036259	IPR005829	None	EMBL-CDS:PWJ29447.1|EMBL-CDS:SSA55902.1|EMBL-CDS:RHR22525.1	2	FALSE	None	None	PF07690	None	FALSE	403	BLASTHIT	complete	yes	None	NA	1544|2292204	TrEMBL
A0A2K0JHR7	A0A2K0JHR7|A0A3J8WQL5|A0A3K8YGA4|A0A3X0BQX6|A0A5U3ED38|A0A624UT45|A0A702LLN8|A0A704QV60|A0A727TH70|A0A729FVG0|A0A729Q482|A0A735KZ41|A0A736M7F7|A0A736VGZ9|A0A737HWM9|A0A752IPA2|A0A753B3R9	A0A2K0JHR7	Salmonella enterica subsp. houtenae serovar 50:g,z51:-.|Salmonella enterica|Salmonella enterica I.|Salmonella houtenae.|Salmonella enterica subsp. houtenae serovar 48:g,z51:-.|Salmonella enterica subsp. houtenae serovar 48:z4,z32:-.|Salmonella enterica subsp. houtenae serovar 18:z36,z38:-.|Salmonella enterica subsp. houtenae serovar 16:z4,z32:-.|Salmonella enterica subsp. houtenae serovar 44:z36[…	Salmonella enterica subsp. houtenae serovar 50:g,z|Salmonella enterica|Salmonella enterica subsp. enterica|Salmonella enterica subsp. houtenae|Salmonella enterica subsp. houtenae serovar 48:g,z|Salmonella enterica subsp. houtenae serovar 48:z4,|Salmonella enterica subsp. houtenae serovar 18:z36|Salmonella enterica subsp. houtenae serovar 16:z4,|Salmonella enterica subsp. houtenae serovar 44:z36|S…	Salmonella	Enterobacterales	Proteobacteria	Gammaproteobacteria	Enterobacteriaceae	NA-Bacteria	Bacteria	RK55_017580|ED173_01770|EEM47_11255|DTA53_02680|S308_10790|G0D66_17940|G0G76_01555|G3246_001523|G3451_001626|G3430_000373|GND47_001383|GND75_001559|GNB58_003411|G4Y63_001965|GNA48_001097	0022857 transmembrane transporter activity	None	None	Not Specified	Facultative	IPR020846	IPR011701	IPR036259	IPR005829	None	GI:554690328|EMBL-CDS:PNO34811.1|REFSEQ:WP_023186830.1|GI:1103291776|EMBL-CDS:MFX61731.1|EMBL-CDS:MHI22441.1|EMBL-CDS:MJX45855.1|EMBL-CDS:EBP3985908.1|EMBL-CDS:EBP2040053.1|EMBL-CDS:EBS6846795.1|EMBL-CDS:HAC6967142.1|GI:446720367|EMBL-CDS:HAC8203853.1|EMBL-CDS:HAE2226081.1|EMBL-CDS:HAE3207809.1|EMBL-CDS:HAE3258249.1|GI:489040943|EMBL-CDS:HAE7039985.1|REFSEQ:WP_002951262.1|EMBL-CDS:HAE7580033.1|EM…	17	FALSE	None	None	PF07690	None	FALSE	403	BLASTHIT	complete	yes	523831.SEHO0A_01288	NA	1173947|28901|59201|59205|1050190|2577535|2577510|1307497|1967609|1967611|1967606	TrEMBL
A0A2I5TJ75	A0A2I5TJ75	A0A2I5TJ75	Serratia sp. (strain ATCC 39006)	Serratia sp. ATCC 39006	Serratia	Enterobacterales	Proteobacteria	Gammaproteobacteria	Yersiniaceae	NA-Bacteria	Bacteria	None	0022857 transmembrane transporter activity	None	None	None	None	IPR020846	IPR011701	IPR036259	None	sera:Ser39006_011040,serq:CWC46_11035	GI:1320881441|GI:1315976388|GI:542100358|EMBL-CDS:AUH00293.1|EMBL-CDS:AUH04613.1|REFSEQ:WP_021016525.1	1	FALSE	None	None	PF07690	None	FALSE	403	BLASTHIT	complete	yes	104623.Ser39006_03263	NA	104623	TrEMBL
A0A1V2AAS9	A0A1V2AAS9	A0A1V2AAS9	Domibacillus epiphyticus.	Domibacillus epiphyticus	Domibacillus	Bacillales	Firmicutes	Bacilli	Bacillaceae	Terrabacteria group	Bacteria	BTO28_03870	0022857 transmembrane transporter activity	None	None	None	None	IPR020846	IPR011701	IPR036259	None	None	GI:1140915353|GI:1137552254|EMBL-CDS:OMP68099.1|REFSEQ:WP_076764202.1	1	FALSE	None	None	PF07690	None	FALSE	403	BLASTHIT	complete		1714355.BTO28_03870	NA	1714355	TrEMBL
A0A1S8THQ8	A0A1S8THQ8	A0A1S8THQ8	Clostridium puniceum.	Clostridium puniceum	Clostridium	Eubacteriales	Firmicutes	Clostridia	Clostridiaceae	Terrabacteria group	Bacteria	CLPUN_24050	0022857 transmembrane transporter activity	None	None	None	None	IPR020846	IPR011701	IPR036259	IPR005829	None	GI:1149500920|EMBL-CDS:OOM77288.1	1	FALSE	None	None	PF07690	None	FALSE	403	BLASTHIT	complete	yes	29367.CLPUN_24050	NA	29367	TrEMBL
A0A1Q8EAC2	A0A1Q8EAC2|A0A4Y9J949	A0A1Q8EAC2	Streptococcus cuniculi.	Streptococcus cuniculi	Streptococcus	Lactobacillales	Firmicutes	Bacilli	Streptococcaceae	Terrabacteria group	Bacteria	BU202_00175|E4T82_07735	0022857 transmembrane transporter activity	None	None	None	None	IPR020846	IPR011701	IPR036259	None	None	GI:1125788804|GI:1125675605|EMBL-CDS:OLF48744.1|REFSEQ:WP_075103794.1|EMBL-CDS:TFU97543.1	2	FALSE	None	None	PF07690	None	FALSE	403	BLASTHIT	complete	yes	1432788.BU202_00175	NA	1432788	TrEMBL
A0A1H8T534	A0A1H8T534	A0A1H8T534	Paenibacillus sophorae.	Paenibacillus sophorae	Paenibacillus	Bacillales	Firmicutes	Bacilli	Paenibacillaceae	Terrabacteria group	Bacteria	SAMN04487895_11343	0022857 transmembrane transporter activity	None	None	None	None	IPR020846	IPR011701	IPR036259	IPR005829	None	EMBL-CDS:SEO85796.1	1	FALSE	None	None	PF07690	None	FALSE	403	BLASTHIT	complete	yes	1333845.SAMN04487895_11343	NA	1333845	TrEMBL
A0A172Q8Q2	A0A172Q8Q2	A0A172Q8Q2	Streptococcus pantholopis.	Streptococcus pantholopis	Streptococcus	Lactobacillales	Firmicutes	Bacilli	Streptococcaceae	Terrabacteria group	Bacteria	A0O21_07065	0022857 transmembrane transporter activity	None	None	None	None	IPR020846	IPR011701	IPR036259	IPR005829	spat:A0O21_07065	GI:1055400672|GI:1027080479|EMBL-CDS:AND79797.1|REFSEQ:WP_067063509.1	1	FALSE	None	None	PF07690	None	FALSE	403	BLASTHIT	complete	yes	1811193.A0O21_07065	NA	1811193	TrEMBL
A0A162RHV3	A0A162RHV3	A0A162RHV3	Clostridium magnum DSM 2767.	Clostridium magnum DSM 2767	Clostridium	Eubacteriales	Firmicutes	Clostridia	Clostridiaceae	Terrabacteria group	Bacteria	CLMAG_49340	0022857 transmembrane transporter activity	None	None	None	None	IPR020846	IPR011701	IPR036259	IPR005829	None	GI:1054866335|GI:1020666447|EMBL-CDS:KZL89920.1|REFSEQ:WP_066628363.1	1	FALSE	fig|1121326.3.peg.4996	None	PF07690	None	FALSE	403	BLASTHIT	complete	yes	1121326.CLMAG_49340	NA	1121326	TrEMBL
A0A0R2NFT8	A0A0R2NFT8|W6TA91	A0A0R2NFT8	Lacticaseibacillus fabifermentans DSM 21115.|Lacticaseibacillus fabifermentans T30PCM01.	Lacticaseibacillus fabifermentans DSM 21115|Lacticaseibacillus fabifermentans T30PCM01	Lactiplantibacillus	Lactobacillales	Firmicutes	Bacilli	Lactobacillaceae	Terrabacteria group	Bacteria	DY78_GL001612|LFAB_01715	0022857 transmembrane transporter activity	None	None	None	None	IPR020846	IPR011701	IPR036259	None	None	GI:639444990|GI:949014218|EMBL-CDS:KRO24687.1|REFSEQ:WP_024623664.1|GI:575844315|EMBL-CDS:ETY75476.1	2	FALSE	fig|1400520.3.peg.337	None	PF07690	None	FALSE	403	BLASTHIT	complete		1400520.LFAB_01715	NA	1413187|1400520	TrEMBL
A0A0R1UM35	A0A0R1UM35|A0A0R2GZX5	A0A0R1UM35	Limosilactobacillus ingluviei DSM 15946.|Limosilactobacillus ingluviei.	Limosilactobacillus ingluviei DSM 15946|Limosilactobacillus ingluviei	Limosilactobacillus	Lactobacillales	Firmicutes	Bacilli	Lactobacillaceae	Terrabacteria group	Bacteria	FC43_GL001670|IV41_GL001199	0022857 transmembrane transporter activity	None	None	None	None	IPR020846	IPR011701	IPR036259	None	None	GI:949512518|GI:948769580|EMBL-CDS:KRL92570.1|REFSEQ:WP_056953274.1|GI:948930076|GI:949561769|EMBL-CDS:KRN43845.1|REFSEQ:WP_056994721.1	2	FALSE	fig|1423760.3.peg.1745|fig|148604.4.peg.1236	None	PF07690	None	FALSE	403	BLASTHIT	complete	yes	1203076.CAKF01000019_gene1227	NA	1423760|148604	TrEMBL
A0A0G3QI29	A0A0G3QI29|A0A2I8Q8U8|A0A2I8QJ82|A0A7M2VEX1|A0A8H9U6A1	A0A0G3QI29	Phytobacter ursingii.|Enterobacteriaceae bacterium ENNIH1.|Enterobacteriaceae bacterium ENNIH2.|Citrobacter sp. BDA59-3.|Kluyvera intermedia	Phytobacter ursingii|Enterobacteriaceae bacterium ENNIH1|Enterobacteriaceae bacterium ENNIH2|Citrobacter sp. BDA59-3|Kluyvera intermedia	Phytobacter|unclassified Enterobacteriaceae|Citrobacter|Kluyvera	Enterobacterales	Proteobacteria	Gammaproteobacteria	Enterobacteriaceae	NA-Bacteria	Bacteria	AB182_21360|C2U51_17295|C2U52_03030|IP582_03690|I8235_002372	0022857 transmembrane transporter activity	None	None	None	None	IPR020846	IPR011701	IPR036259	IPR005829	kin:AB182_21360|ebc:C2U52_03030	GI:829961347|GI:828937439|EMBL-CDS:AKL13682.1|REFSEQ:WP_047371841.1|GI:1335940776|EMBL-CDS:AUV02620.1|GI:1335958919|EMBL-CDS:AUV05329.1|REFSEQ:WP_071193641.1|EMBL-CDS:QOV71169.1|GI:1179886161|EMBL-CDS:HAT2609386.1	5	FALSE	fig|61648.5.peg.3856	None	PF07690	None	FALSE	403	BLASTHIT	complete	yes	None	NA	1972431|2066051|1920109|2781952|61648	TrEMBL
A0A0F7CH40	A0A0F7CH40	A0A0F7CH40	Paenibacillus durus ATCC 35681.	Paenibacillus durus ATCC 35681	Paenibacillus	Bacillales	Firmicutes	Bacilli	Paenibacillaceae	Terrabacteria group	Bacteria	VK70_01605	0022857 transmembrane transporter activity	None	None	None	None	IPR020846	IPR011701	IPR036259	IPR005829	None	GI:647244835|GI:818431739|EMBL-CDS:AKG33450.1	1	FALSE	fig|1333534.5.peg.334	None	PF07690	None	FALSE	403	BLASTHIT	complete	yes	None	NA	1333534	TrEMBL
A0A0D6GC96	A0A0D6GC96|A0A0F6B0V5|A0A0H3NCL2|A0A0T7RNH7|A0A0W3LZI3|A0A1R2MZ74|A0A1S0ZLL2|A0A1U7FP01|A0A232T0D8|A0A265B409|A0A2A6DGL6|A0A2C9P0S3|A0A2R4DBW0|A0A2T6X7P5|A0A2T8MGU6|A0A2T8R9X3|A0A2T8XMJ6|A0A2T9IBR3|A0A2T9QEG2|A0A2X4QEK5|A0A315GZP8|A0A379UP06|A0A3G3E0Q2|A0A3H8ZAL5|A0A3I0UJH0|A0A3Q9M8N3|A0A3R0RYU0|A0A3R0XJL5|A0A3R8TL00|A0A3S4EV13|A0A3T0ALH1|A0A3T0CBZ3|A0A3T2X7G1|A0A3T2YGK9|A0A3T2ZJB5|A0A3T3EM50|A0A…	A0A0D6GC96	Salmonella typhimurium.|Salmonella typhimurium (strain 14028s / SGSC 2262)|Salmonella typhimurium (strain SL1344)|Salmonella enterica subsp. enterica serovar Bovismorbificans.|Salmonella enterica|Salmonella enteritidis.|Salmonella enterica subsp. enterica serovar Saintpaul.|Salmonella enterica I.|Salmonella enterica subsp. enterica serovar Heidelberg.|Salmonella enterica subsp. enterica serovar M…	Salmonella enterica subsp. enterica serovar Typhim|Salmonella enterica subsp. enterica serovar Bovism|Salmonella enterica|Salmonella enterica subsp. enterica serovar Enteri|Salmonella enterica subsp. enterica serovar Saintp|Salmonella enterica subsp. enterica|Salmonella enterica subsp. enterica serovar Heidel|Salmonella enterica subsp. enterica serovar Maccle|Salmonella enterica subsp. enterica s…	Salmonella	Enterobacterales	Proteobacteria	Gammaproteobacteria	Enterobacteriaceae	NA-Bacteria	Bacteria	STM14_1654|SL1344_1296|A7T00_05625|F9P04_07550|CIC26_03300|LFZ25_13270|G4174_002120|ASA27_04670|ASQ14_10250|NCTC7406_02897|DOW74_03565|BSD66_04565|AH903_07175|G9F40_003011|JR37_01720|CC339_14700|GCY10_07105|STMUK_1328|EBH50_08865|NCTC7102_02806|SEEB0189_12805|GDL85_07510|NCTC3046_02097|NCTC6947_02691|F1527_12410|DRY32_04305|ERG05_03020|DUC28_01585|D0194_02455|E0940_07030|G9242_003347|CC481_03355|…	0022857 transmembrane transporter activity	None	None	Not Specified|Blood	Facultative	IPR020846	IPR011701	IPR036259	IPR005829	seni:CY43_06930|seo:STM14_1654|sey:SL1344_1296|senl:IY59_08910|sej:STMUK_1328|seeb:SEEB0189_012730|spq:SPAB_01970|seh:SeHA_C1492|set:SEN1683|sev:STMMW_13681|sea:SeAg_B1811|seg:SG1755|sei:SPC_2369|seb:STM474_1366|sec:SCH_1380|stm:STM1361	GI:618632505|GI:1212153833|GI:1108610660|GI:1066940097|GI:446720365|GI:1108615225|GI:1125861970|GI:1142903104|GI:660590171|GI:928085538|GI:821162905|GI:1001547485|GI:674282338|GI:1052507317|GI:1016263215|EMBL-CDS:AKH06972.1|EMBL-CDS:BCH85028.1|EMBL-CDS:CAD5308724.1|EMBL-CDS:EBG8360561.1|EMBL-CDS:EBM7701373.1|EMBL-CDS:EBM9437903.1|EMBL-CDS:EBN0490493.1|EMBL-CDS:EBO3343014.1|EMBL-CDS:EBO3384216.1|E…			fig|59201.158.peg.1452|fig|588858.6.peg.1591|fig|216597.6.peg.1448|fig|909946.3.peg.1403|fig|913241.3.peg.1986|fig|913075.3.peg.2116|fig|913081.3.peg.2211|fig|913082.3.peg.2231|fig|913086.3.peg.2263|fig|99287.12.peg.1445|fig|1192560.4.peg.4708		PF07690	None	FALSE	403	BLASTHIT	complete	A0A0D6GC96	yes	NA	90371|588858|216597|58097|28901|149539|90105|59201|611|1242107|483687|595|58712|353569|913070|58095|340188|440524|143221|2500154|28147|224729|1160765|2500155|2500153|29472|340190|596|108619|46626|28142|28150|179997|48409|1151173|486993|117541|192956|28144|57743|598|363569|399581|594|134047|192955|115981|990282|600|192954|1962639|192953|1173427|2583588|2511819|149385|149386|286783|58096|2583580|25…
A0A089IR44	A0A089IR44	A0A089IR44	Paenibacillus durus	Paenibacillus durus	Paenibacillus	Bacillales	Firmicutes	Bacilli	Paenibacillaceae	Terrabacteria group	Bacteria	PDUR_05680	0022857 transmembrane transporter activity	None	None	None	None	IPR020846	IPR011701	IPR036259	IPR005829	pdu:PDUR_05680	GI:754844024|GI:686567443|EMBL-CDS:AIQ11499.1	1	FALSE	None	None	PF07690	None	FALSE	403	BLASTHIT	complete	yes	44251.PDUR_05680	NA	44251	TrEMBL
N0APX9	N0APX9	N0APX9	Bacillus sp. 1NLA3E.	Bacillus sp. 1NLA3E	Bacillus	Bacillales	Firmicutes	Bacilli	Bacillaceae	Terrabacteria group	Bacteria	B1NLA3E_05090	0022857 transmembrane transporter activity	None	None	None	None	IPR020846	IPR011701	IPR036259	IPR005829	baci:B1NLA3E_05090	GI:505405748|GI:484575990|EMBL-CDS:AGK52788.1|REFSEQ:WP_015592850.1	1	FALSE	None	None	PF07690	None	FALSE	404	BLASTHIT	complete	yes	666686.B1NLA3E_05090	NA	666686	TrEMBL
K1KSF8	K1KSF8	K1KSF8	Solibacillus isronensis B3W22.	Solibacillus isronensis B3W22	Solibacillus	Bacillales	Firmicutes	Bacilli	Planococcaceae	Terrabacteria group	Bacteria	B857_00384	0022857 transmembrane transporter activity	None	None	None	None	IPR020846	IPR011701	IPR036259	IPR005829	None	GI:405387671|GI:495678969|EMBL-CDS:EKB47095.1|REFSEQ:WP_008403548.1	1	FALSE	fig|1224748.3.peg.389	None	PF07690	None	FALSE	404	BLASTHIT	complete	yes	None	NA	1224748	TrEMBL
A0A8A4K647	A0A8A4K647|A0A8G1V245	A0A8A4K647	Pantoea ananas	Pantoea ananatis	Pantoea	Enterobacterales	Proteobacteria	Gammaproteobacteria	Erwiniaceae	NA-Bacteria	Bacteria	H0Z12_18795|K4732_17350	0022857 transmembrane transporter activity	None	None	None	None	IPR020846	IPR011701	IPR036259	IPR005829	None	GI:1219754068|GI:550540004|GI:902250807|EMBL-CDS:QTC45717.1|GI:968248227|GI:968239958|GI:968263360|GI:970420908|GI:968258052|EMBL-CDS:QZE28647.1	2	FALSE	None	None	PF07690	None	FALSE	404	BLASTHIT	complete	yes	None	NA	553	TrEMBL
A0A826QXM4	A0A826QXM4|A0A826ULH6|A0A826V6X6|A0A826YTN8|A0A827B7H1|A0A838ASE2	A0A826QXM4	Escherichia coli.	Escherichia coli	Escherichia	Enterobacterales	Proteobacteria	Gammaproteobacteria	Enterobacteriaceae	NA-Bacteria	Bacteria	FHD44_07145|FA849_03655|FA868_13000|FEL34_11030|BOB65_001759|H0O53_15230	0022857 transmembrane transporter activity	None	None	Airways|Skin|Gastrointestinal tract|Not Specified|Urogenital tract	Facultative,Not Specified	IPR020846	IPR011701	IPR036259	IPR005829	None	EMBL-CDS:EFB2839254.1|EMBL-CDS:EFC0648798.1|EMBL-CDS:EFC1527398.1|EMBL-CDS:EFD1056228.1|EMBL-CDS:EFE0634208.1|EMBL-CDS:MBA0991736.1	6	FALSE	None	None	PF07690	None	FALSE	404	BLASTHIT	complete	yes	None	NA	562	TrEMBL
A0A7H9QQ76	A0A7H9QQ76	A0A7H9QQ76	Escherichia coli.	Escherichia coli	Escherichia	Enterobacterales	Proteobacteria	Gammaproteobacteria	Enterobacteriaceae	NA-Bacteria	Bacteria	None	0022857 transmembrane transporter activity	None	None	Airways|Skin|Gastrointestinal tract|Not Specified|Urogenital tract	Facultative,Not Specified	IPR020846	IPR011701	IPR036259	IPR005829	None	EMBL-CDS:QMD81362.1|EMBL-CDS:QML60351.1	1	FALSE	None	None	PF07690	None	FALSE	404	BLASTHIT	complete	yes	None	NA	562	TrEMBL
A0A6M5D3T4	A0A6M5D3T4	A0A6M5D3T4	Kosakonia sp. MUSA4.	Kosakonia sp. MUSA4	Kosakonia	Enterobacterales	Proteobacteria	Gammaproteobacteria	Enterobacteriaceae	NA-Bacteria	Bacteria	C0557_15820	0022857 transmembrane transporter activity	None	None	None	None	IPR020846	IPR011701	IPR036259	IPR005829	None	EMBL-CDS:QJT81430.1	1	FALSE	None	None	PF07690	None	FALSE	404	BLASTHIT	complete	yes	None	NA	2067958	TrEMBL
A0A6L6IQ58	A0A6L6IQ58	A0A6L6IQ58	Escherichia alba.	Escherichia alba	Escherichia	Enterobacterales	Proteobacteria	Gammaproteobacteria	Enterobacteriaceae	NA-Bacteria	Bacteria	GJV78_11740	0022857 transmembrane transporter activity	None	None	None	None	IPR020846	IPR011701	IPR036259	IPR005829	None	EMBL-CDS:MTH46913.1	1	FALSE	None	None	PF07690	None	FALSE	404	BLASTHIT	complete	yes	None	NA	2562891	TrEMBL
A0A5F1HHG9	A0A5F1HHG9|A0A5F1HLC7|A0A5F1I146|A0A659KKI9|A0A659KQ33|A0A659L6J7|A0A659LNY2|A0A7H9LSS4|A0A8H0X867	A0A5F1HHG9	Escherichia sp. E4385.|Escherichia sp. E2562.|Escherichia sp. E1130.|Escherichia sp. E3356.|Escherichia sp. E2748.|Escherichia sp. E2661.|Escherichia sp. E2593.|Escherichia coli.|Escherichia sp. E4694.	Escherichia sp. E4385|Escherichia sp. E2562|Escherichia sp. E1130|Escherichia sp. E3356|Escherichia sp. E2748|Escherichia sp. E2661|Escherichia sp. E2593|Escherichia coli|Escherichia sp. E4694	Escherichia	Enterobacterales	Proteobacteria	Gammaproteobacteria	Enterobacteriaceae	NA-Bacteria	Bacteria	CRU79_08470|CQJ28_08525|CRG94_12980|CRI64_11055|CRI63_21750|CRG93_14255|HV146_12115|CRI66_20080	0022857 transmembrane transporter activity	None	None	Airways|Skin|Gastrointestinal tract|Not Specified|Urogenital tract	Facultative,Not Specified	IPR020846	IPR011701	IPR036259	IPR005829	None	EMBL-CDS:TGC16348.1|EMBL-CDS:TGC17778.1|EMBL-CDS:TGC26458.1|EMBL-CDS:TLI69854.1|EMBL-CDS:TGB92921.1|EMBL-CDS:TGB93432.1|EMBL-CDS:TGB99223.1|EMBL-CDS:TGC07541.1|EMBL-CDS:QLX44768.1|EMBL-CDS:TGB73918.1	9	FALSE	None	None	PF07690	None	FALSE	404	BLASTHIT	complete	yes	None	NA	2040639|2041646|2041645|2044461|2044460|2044459|2044458|562|2044464	TrEMBL
A0A4R4DA12	A0A4R4DA12|A0A660G0N7|A0A6B8MSQ1|A0A6N3DNB4|A0A8B2T9A8	A0A4R4DA12	Klebsiella grimontii.|Klebsiella pasteurii.|Klebsiella oxytoca.|Phytobacter massiliensis.	Klebsiella grimontii|Klebsiella pasteurii|Klebsiella oxytoca|Phytobacter massiliensis	Klebsiella/Raoultella group|Phytobacter	Enterobacterales	Proteobacteria	Gammaproteobacteria	Enterobacteriaceae	NA-Bacteria	Bacteria	SB6407_05125|GJ746_04275|EMLFYP7_01895|DVB85_16220	0022857 transmembrane transporter activity	None	None	Airways|Skin	Not Specified	IPR020846	IPR011701	IPR036259	IPR005829	None	GI:636834305|EMBL-CDS:MBA8123255.1|EMBL-CDS:QLO54323.1|EMBL-CDS:QMR66189.1|REFSEQ:WP_024360303.1|EMBL-CDS:VUS40355.1|EMBL-CDS:QGN36557.1|EMBL-CDS:VYU28818.1|GI:1033102266|EMBL-CDS:RDA99041.1|REFSEQ:WP_064411295.1	5	FALSE	None	None	PF07690	None	FALSE	404	BLASTHIT	complete	yes	None	NA	2058152|2587529|571|1485952	TrEMBL
A0A370V3A3	A0A370V3A3|A0A4P9DFE3|A0A4Z0IBB5|A0A5F1DSG0|A0A5F1EJF8|A0A5F1FW35|A0A659K419|A0A7D7H7L8|A0A7L5V733|A0A7U9DGS7|A0A7Z9CY17|A0A827KYR3	A0A370V3A3	Escherichia marmotae.|Escherichia sp. E4742.|Escherichia sp. E5028.|Escherichia sp. E4930.|Escherichia sp. E4702.|Escherichia sp. E3659.|Escherichia sp. E4208.|Escherichia coli.|Escherichia sp. KTE159.	Escherichia marmotae|Escherichia sp. E4742|Escherichia sp. E5028|Escherichia sp. E4930|Escherichia sp. E4702|Escherichia sp. E3659|Escherichia sp. E4208|Escherichia coli|Escherichia sp. KTE159	Escherichia	Enterobacterales	Proteobacteria	Gammaproteobacteria	Enterobacteriaceae	NA-Bacteria	Bacteria	CRI69_07285|CRT22_01165|CRG96_23860|CRI67_14385|CRG95_22330|HVX32_10950|HVZ29_11110|A31E_01308|NCTC8196_02234	0022857 transmembrane transporter activity	None	None	Airways|Skin|Gastrointestinal tract|Not Specified|Urogenital tract	Facultative,Not Specified	IPR020846	IPR011701	IPR036259	IPR005829	None	GI:446718227|EMBL-CDS:QLV00023.1|EMBL-CDS:RDR23410.1|REFSEQ:WP_000795540.1|EMBL-CDS:TGB59595.1|EMBL-CDS:TGB60997.1|EMBL-CDS:TGB64365.1|EMBL-CDS:TGB74937.1|EMBL-CDS:TGB82224.1|EMBL-CDS:TLJ13970.1|EMBL-CDS:TGB81173.1|EMBL-CDS:QML56489.1|EMBL-CDS:QLN19339.1|GI:508497215|GI:510928022|EMBL-CDS:EOW66321.1|REFSEQ:WP_016248666.1|EMBL-CDS:VED77943.1|EMBL-CDS:EFG1982303.1|EMBL-CDS:EFG2028803.1	12	FALSE	None	None	PF07690	None	FALSE	404	BLASTHIT	complete	yes	None	NA	1499973|2044467|2044602|2044468|2044465|2044462|2044463|562|1182732	TrEMBL
A0A348DJM5	A0A348DJM5	A0A348DJM5	Metakosakonia sp. MRY16-398.	Metakosakonia sp. MRY16-398	Metakosakonia	Enterobacterales	Proteobacteria	Gammaproteobacteria	Enterobacteriaceae	NA-Bacteria	Bacteria	MRY16398_47480	0022857 transmembrane transporter activity	None	None	None	None	IPR020846	IPR011701	IPR036259	IPR005829	mety:MRY16398_47480	EMBL-CDS:BBE79692.1	1	FALSE	None	None	PF07690	None	FALSE	404	BLASTHIT	complete	yes	None	NA	2487150	TrEMBL
A0A318FYP9	A0A318FYP9|A0A564H9U9|A0A7W2WUT8	A0A318FYP9	Klebsiella oxytoca.|Klebsiella huaxiensis.|Klebsiella sp. RHBSTW-00465.	Klebsiella oxytoca|Klebsiella huaxiensis|Klebsiella sp. RHBSTW-00465	Klebsiella/Raoultella group	Enterobacterales	Proteobacteria	Gammaproteobacteria	Enterobacteriaceae	NA-Bacteria	Bacteria	DET57_102149|SB6422_04054|HV205_02250	0022857 transmembrane transporter activity	None	None	Airways|Skin	Not Specified	IPR020846	IPR011701	IPR036259	IPR005829	None	EMBL-CDS:PXW48544.1|EMBL-CDS:VUS28648.1|EMBL-CDS:MBA7843320.1	3	FALSE	None	None	PF07690	None	FALSE	404	BLASTHIT	complete	yes	None	NA	571|2153354|2742650	TrEMBL
A0A2W6NL32	A0A2W6NL32	A0A2W6NL32	Paenibacillus silvae.	Paenibacillus silvae	Paenibacillus	Bacillales	Firmicutes	Bacilli	Paenibacillaceae	Terrabacteria group	Bacteria	DN757_05980	0022857 transmembrane transporter activity	None	None	None	None	IPR020846	IPR011701	IPR036259	IPR005829	None	EMBL-CDS:PZT56592.1	1	FALSE	None	None	PF07690	None	FALSE	404	BLASTHIT	complete	yes	None	NA	1325358	TrEMBL
A0A2V2BK63	A0A2V2BK63	A0A2V2BK63	Pantoea allii.	Pantoea allii	Pantoea	Enterobacterales	Proteobacteria	Gammaproteobacteria	Erwiniaceae	NA-Bacteria	Bacteria	C7431_10230	0022857 transmembrane transporter activity	None	None	None	None	IPR020846	IPR011701	IPR036259	IPR005829	None	EMBL-CDS:PWK99235.1	1	FALSE	None	None	PF07690	None	FALSE	404	BLASTHIT	complete	yes	574096.HA38_22035	NA	574096	TrEMBL
A0A255ILW9	A0A255ILW9	A0A255ILW9	Lachnotalea glycerini.	Lachnotalea glycerini	Lachnotalea	Eubacteriales	Firmicutes	Clostridia	Lachnospiraceae	Terrabacteria group	Bacteria	None	0022857 transmembrane transporter activity	None	None	None	None	IPR020846	IPR011701	IPR036259	IPR005829	None	EMBL-CDS:PXV89428.1|EMBL-CDS:RDY32383.1	1	FALSE	None	None	PF07690	None	FALSE	404	BLASTHIT	complete	yes	None	NA	1763509	TrEMBL
A0A1S8LGW6	A0A1S8LGW6|A0A1S8MGT2	A0A1S8LGW6	Clostridium felsineum DSM 794.|Clostridium roseum.	Clostridium felsineum DSM 794|Clostridium roseum	Clostridium	Eubacteriales	Firmicutes	Clostridia	Clostridiaceae	Terrabacteria group	Bacteria	CLFE_17130|CROST_39140	0022857 transmembrane transporter activity	None	None	None	None	IPR020846	IPR011701	IPR036259	None	None	EMBL-CDS:OOL91179.1|EMBL-CDS:OOL84878.1	2	FALSE	None	None	PF07690	None	FALSE	404	BLASTHIT	complete	yes	84029.CROST_39140	NA	1121310|84029	TrEMBL
A0A1F1QC39	A0A1F1QC39|A0A1L3K9F8|A0A4Q1Q4P8|A0A4Y3JTL3	A0A1F1QC39	Lactobacillus sp. HMSC08B12.|Lactobacillus delbrueckii subsp. sunkii.|Lactobacillus delbrueckii subsp. bulgaricus.|Lactobacillus delbrueckii subsp. delbrueckii.	Lactobacillus sp. HMSC08B12|Lactobacillus delbrueckii subsp. sunkii|Lactobacillus delbrueckii subsp. bulgaricus|Lactobacillus delbrueckii subsp. delbrueckii	Lactobacillus	Lactobacillales	Firmicutes	Bacilli	Lactobacillaceae	Terrabacteria group	Bacteria	HMPREF3168_06990|LS838_00605|EST31_08220|LDE01_00920	0022857 transmembrane transporter activity	None	None	None	None	IPR020846	IPR011701	IPR036259	IPR005829	None	GI:1081126198|GI:489708269|EMBL-CDS:OFS74887.1|REFSEQ:WP_003612406.1|GI:916035581|GI:1110860677|GI:909360475|EMBL-CDS:APG73986.1|REFSEQ:WP_050951936.1|EMBL-CDS:RXS39899.1|GI:1119625362|GI:1110857407|EMBL-CDS:BBL26795.1|REFSEQ:WP_072546883.1	4	FALSE	None	None	PF07690	None	FALSE	404	BLASTHIT	complete	yes	None	NA	1581136|1050107|1585|83684	TrEMBL
A0A161X743	A0A161X743	A0A161X743	Clostridium magnum DSM 2767.	Clostridium magnum DSM 2767	Clostridium	Eubacteriales	Firmicutes	Clostridia	Clostridiaceae	Terrabacteria group	Bacteria	CLMAG_49300	0022857 transmembrane transporter activity	None	None	None	None	IPR020846	IPR011701	IPR036259	IPR005829	None	GI:1054866327|GI:1020666443|EMBL-CDS:KZL89916.1|REFSEQ:WP_066628355.1	1	FALSE	fig|1121326.3.peg.4992	None	PF07690	None	FALSE	404	BLASTHIT	complete	yes	1121326.CLMAG_49300	NA	1121326	TrEMBL
A0A134AKM2	A0A134AKM2	A0A134AKM2	Peptoniphilus coxii.	Peptoniphilus coxii	Peptoniphilus	Tissierellales	Firmicutes	Tissierellia	Peptoniphilaceae	Terrabacteria group	Bacteria	HMPREF1863_00273	0022857 transmembrane transporter activity	None	None	None	None	IPR020846	IPR011701	IPR036259	IPR005829	None	GI:987355622|EMBL-CDS:KXB68252.1	1	FALSE	fig|755172.3.peg.262	None	PF07690	None	FALSE	404	BLASTHIT	complete		755172.HMPREF1863_00273	NA	755172	TrEMBL
A0A0K9GCS0	A0A0K9GCS0	A0A0K9GCS0	Bacillus sp. FJAT-27916.	Bacillus sp. FJAT-27916	Bacillus	Bacillales	Firmicutes	Bacilli	Bacillaceae	Terrabacteria group	Bacteria	AC622_09655	0022857 transmembrane transporter activity	None	None	None	None	IPR020846	IPR011701	IPR036259	None	None	GI:902801749|GI:899707464|EMBL-CDS:KMY44480.1|REFSEQ:WP_049670886.1	1	FALSE	fig|1679169.3.peg.2075	None	PF07690	None	FALSE	404	BLASTHIT	complete	yes	1679169.AC622_09655	NA	1679169	TrEMBL
A0A0K4IJG1	A0A0K4IJG1|A0A1X3JWV2|A0A2T3RSY5|A0A765T132|A0A777TPR8|A0A789M6Z5|A0A7U8VTL5|A0A828ADS4|A0A830TAL6|A0A8D9UIZ6|A0A8H9ECL3|B1ENJ0	A0A0K4IJG1	Escherichia coli.|Escherichia albertii B156.|Escherichia albertii.|Escherichia albertii (strain TW07627)	Escherichia coli|Escherichia albertii B156|Escherichia albertii|Escherichia albertii TW07627	Escherichia	Enterobacterales	Proteobacteria	Gammaproteobacteria	Enterobacteriaceae	NA-Bacteria	Bacteria	ERS085411_01237|EAPG_01398|EYS06_03610|GGB84_001832|A8X14_000232|GF698_03135|D7I58_01625|IZU44_000570|ESCAB7627_2917	0022857 transmembrane transporter activity	None	None	Airways|Skin|Gastrointestinal tract|Not Specified|Urogenital tract	Facultative,Not Specified|Facultative	IPR020846	IPR011701	IPR036259	IPR005829	None	GI:935473391|EMBL-CDS:CTU88622.1|REFSEQ:WP_054410558.1|GI:446718210|EMBL-CDS:OSL32736.1|REFSEQ:WP_000795523.1|GI:949426914|EMBL-CDS:TBR55613.1|EMBL-CDS:HAG5770195.1|EMBL-CDS:EFF0468584.1|EMBL-CDS:EFF5224438.1|EMBL-CDS:HAH3153644.1|EMBL-CDS:EFB5920841.1|EMBL-CDS:EFB6298603.1|EMBL-CDS:EFG2488129.1|EMBL-CDS:EFL5809825.1|EMBL-CDS:EFL5868278.1|EMBL-CDS:HAI0421447.1|GI:953765586|GI:643609651|EMBL-CDS:E…	12	FALSE	None	None	PF07690	None	FALSE	404	BLASTHIT	complete	yes	502347.ESCAB7627_2917	NA	562|550693|208962|502347	TrEMBL
A0A0H3H381	A0A0H3H381|A0A169WZC4|A0A1D8JP01|A0A1Q8YYD8|A0A2K0K7G5|A0A3E1CCQ1|A0A564NWR3|A0A6P1UZL0|A0A7H4NR21|A0A7H5A1L0|A0A7W3B3M4|A0A859RFH9|A0A8F4G9Z4|A0A8I1BGL1|J5UDM3	A0A0H3H381	Klebsiella oxytoca (strain ATCC 8724 / DSM 4798 / JCM 20051 / NBRC 3318 /NRRL B-199 / KCTC 1686 / BUCSAV 143 / CCM 1901)|Klebsiella oxytoca.|Klebsiella sp. LTGPAF-6F.|Klebsiella michiganensis.|Klebsiella spallanzanii.|Klebsiella sp. RHBSTW-00215.|Klebsiella sp. PL-2018.|Klebsiella sp. OBRC7.	Klebsiella michiganensis KCTC 1686|Klebsiella oxytoca|Klebsiella sp. LTGPAF-6F|Klebsiella michiganensis|Klebsiella spallanzanii|Klebsiella sp. RHBSTW-00215|Klebsiella sp. PL-2018|Klebsiella sp. OBRC7	Klebsiella/Raoultella group	Enterobacterales	Proteobacteria	Gammaproteobacteria	Enterobacteriaceae	NA-Bacteria	Bacteria	KOX_10825|BJF97_05100|AGG97_10235|CWN49_19530|DN619_00795|SB6408_02919|GW952_16685|NCTC9161_06163|L373_05102|HV127_12125|HV187_23280|MKleb_0851|I4546_14405|HMPREF1144_5069	0022857 transmembrane transporter activity	None	None	Airways|Skin|Oral	Not Specified	IPR020846	IPR011701	IPR036259	IPR005829	kox:KOX_10825|kll:BJF97_05100	GI:503993916|GI:365908438|EMBL-CDS:AEX03891.1|REFSEQ:WP_014227910.1|GI:1100606420|GI:1356861656|GI:828948116|GI:828929907|GI:515196431|EMBL-CDS:SQI85486.1|EMBL-CDS:TGN44645.1|REFSEQ:WP_016807515.1|GI:695771497|GI:1073970726|EMBL-CDS:AOV10440.1|REFSEQ:WP_032694427.1|GI:836566245|EMBL-CDS:OLP12985.1|REFSEQ:WP_047724498.1|EMBL-CDS:PLO67066.1|GI:1033069640|EMBL-CDS:RWT49125.1|REFSEQ:WP_064380143.1|EM…	15	FALSE	fig|1006551.4.peg.2178|fig|936565.3.peg.5247	None	PF07690	None	FALSE	404	BLASTHIT	complete	yes	None	NA	1006551|571|1905288|1134687|2587528|2742640|2851540|936565	TrEMBL
A0A0C4M9Z7	A0A0C4M9Z7|A0A0H3FNX9|A0A0H3GN71|A0A0J4LM68|A0A0M3H6J4|A0A1C3PU10|A0A1F2M7E8|A0A1Y5CEB9|A0A223UG57|A0A2A5MN63|A0A2N4W7Y3|A0A2S0VD45|A0A2W0IEV1|A0A2X3ITS8|A0A377YZI5|A0A378ACM5|A0A378EBL2|A0A3F3CAR9|A0A3T0QTA1|A0A447LD01|A0A483LPM3|A0A485VNL5|A0A486D737|A0A486VVW2|A0A4V2DLJ3|A0A663AYC0|A0A7L8Q9W7|A0A7M3GIK3|A0A7U2ZQ31|A0A7U7IFW9|A0A7U9GZC8|A0A7Z7SH16|A0A837JVK5|A0A837KFJ3|A0A898EYK6|A0A8B3QFT3|A0A…	A0A0C4M9Z7	Klebsiella pneumoniae.|Klebsiella aerogenes (strain ATCC 13048 / DSM 30053 / CCUG 1429 / JCM 1235/ KCTC 2190 / NBRC 13534 / NCIMB 10102 / NCTC 10006 / CDC 819-56)|Klebsiella pneumoniae subsp. pneumoniae (strain HS11286)|Klebsiella variicola.|Klebsiella aerogenes|Klebsiella quasipneumoniae.|Klebsiella sp. HMSC16C06.|Klebsiella quasivariicola.|Enterobacteriaceae bacterium S05.|Klebsiella pneumoniae…	Klebsiella pneumoniae|Klebsiella aerogenes KCTC 2190|Klebsiella pneumoniae subsp. pneumoniae HS11286|Klebsiella variicola|Klebsiella aerogenes|Klebsiella quasipneumoniae|Klebsiella sp. HMSC16C06|Klebsiella quasivariicola|Enterobacteriaceae bacterium S05|Klebsiella pneumoniae subsp. pneumoniae|Klebsiella pneumoniae subsp. ozaenae|Klebsiella pneumoniae subsp. rhinoscleromatis|Klebsiella sp. LY|Kleb…	Klebsiella/Raoultella group|unclassified Enterobacteriaceae	Enterobacterales	Proteobacteria	Gammaproteobacteria	Enterobacteriaceae	NA-Bacteria	Bacteria	EAE_11155|KPHS_07890|HMPREF3142_08725|SAMEA3538780_02898|SAMEA3304021_03210|CUC76_11285|NCTC5046_04244|CE636_19255|FXN67_14645|SAMEA4873652_01844|SAMEA4873563_03986|B4U61_00550|SB00610_01277|IG177_21145|E3U38_04125|SB5857_00101|BN373_05621|B819_21594|SAMEA3649733_02913|YA35_04865|YA38_03755|FA956_22820|DN601_04745|JTN11_21110|KPK_4668|BN49_4266	0022857 transmembrane transporter activity	None	None	Airways|Skin|Not Specified|Oral	Not Specified	IPR020846	IPR011701	IPR036259	IPR005829	kpb:FH42_21190,kpne:KU54_022535,kpnu:LI86_22375,kpx:PMK1_02382|eae:EAE_11155|kpm:KPHS_07890|kvd:KR75_12155,kvq:SP68_18835|kqu:AVR78_08580|ebu:CUC76_11285|kpg:KPNIH32_04215,kpw:KPNIH30_04210,kpy:KPNIH31_03825|kpe:KPK_4668|kpnk:BN49_4266	GI:1072815988|GI:1036426891|GI:1132356443|GI:1120822886|GI:1030067231|GI:1125932023|GI:1052518421|GI:958103608|GI:1114625253|GI:719632095|GI:1114546934|GI:1133580519|GI:1036570726|GI:1114608269|GI:1114552408|GI:1036562129|GI:742998541|GI:1120772302|GI:1104550886|GI:1114590953|GI:1127817077|GI:1114600842|GI:672604173|GI:1114569271|GI:1120811139|GI:1093003358|GI:1132368453|GI:1028490318|GI:74300799…	42	FALSE	fig|1028307.3.peg.2223|fig|1125630.4.peg.765	None	PF07690	None	FALSE	404	BLASTHIT	complete	yes	1028307.EAE_11155|1125630.KPHS_07890|1463164.KQS06HV_40045|1218098.GCA_001598715_02992	NA	573|1028307|1125630|244366|548|1463165|1581110|2026240|2052938|72407|574|39831|2015795|1463164|2489010|1226680|1226115|507522|1432552|1432554|1432561	TrEMBL
A0A089IR34	A0A089IR34|A0A0F7F6S2|A0A1H8T4L7	A0A089IR34	Paenibacillus durus|Paenibacillus durus ATCC 35681.|Paenibacillus sophorae.	Paenibacillus durus|Paenibacillus durus ATCC 35681|Paenibacillus sophorae	Paenibacillus	Bacillales	Firmicutes	Bacilli	Paenibacillaceae	Terrabacteria group	Bacteria	PDUR_05620|VK70_01550|SAMN04487895_11329	0022857 transmembrane transporter activity	None	None	None	None	IPR020846	IPR011701	IPR036259	IPR005829	pdu:PDUR_05620	GI:686567433|GI:754844013|EMBL-CDS:AIQ11489.1|REFSEQ:WP_042205400.1|GI:647244824|GI:818431728|EMBL-CDS:AKG33439.1|REFSEQ:WP_025695259.1|EMBL-CDS:SEO85468.1	3	FALSE	fig|1333534.5.peg.323	None	PF07690	None	FALSE	404	BLASTHIT	complete	yes	44251.PDUR_05620|1333845.SAMN04487895_11329	NA	44251|1333534|1333845	TrEMBL
A0A081NRD6	A0A081NRD6|A0A256VCX2|A0A2T5Q4J1|A0A3M6SKX9|A0A6L5P184	A0A081NRD6	Limosilactobacillus reuteri	Limosilactobacillus reuteri	Limosilactobacillus	Lactobacillales	Firmicutes	Bacilli	Lactobacillaceae	Terrabacteria group	Bacteria	HF82_07190|CBG21_09855|DB325_03615|GIX81_00405	0022857 transmembrane transporter activity	None	None	None	None	IPR020846	IPR011701	IPR036259	None	None	GI:737165829|GI:662319608|EMBL-CDS:KEQ21009.1|REFSEQ:WP_035152235.1|GI:1231595314|GI:1231593718|GI:518081717|GI:1231600558|EMBL-CDS:OYT01357.1|REFSEQ:WP_019251925.1|EMBL-CDS:PTV04437.1|EMBL-CDS:RMX28109.1|EMBL-CDS:TGB10274.1|EMBL-CDS:MRH07946.1	5	FALSE	fig|1598.92.peg.1854	None	PF07690	None	FALSE	404	BLASTHIT	complete	yes	None	NA	1598	TrEMBL
A0A080IXP0	A0A080IXP0|A0A094VTM2|A0A0A0FF97|A0A0A0H4J0|A0A0A1AAK6|A0A0B1G6Y5|A0A0B1HXZ0|A0A0D8WHN9|A0A0E0Y0A1|A0A0E1LXP3|A0A0E2LI87|A0A0F3SM87|A0A0F3TXJ7|A0A0H0S1R7|A0A0H2V8Z0|A0A0H2YZD0|A0A0H3EJG1|A0A0H3MG18|A0A0H3PHY3|A0A0J2BFD6|A0A0J2DS67|A0A0K4ITX3|A0A0K9TA56|A0A0L6XXW9|A0A0L7AEH8|A0A0V9GFB4|A0A0V9S505|A0A152BUY3|A0A152XKM9|A0A192C7G8|A0A193LSX0|A0A1C7CET0|A0A1J8NQE9|A0A1M0SQS5|A0A1M0ZYW5|A0A1Q4PHD9|A0A…	A0A080IXP0	Escherichia coli 1-250-04_S3_C2.|Escherichia coli.|Escherichia coli G3/10.|Escherichia coli O104:H4 (strain 2011C-3493)|Escherichia coli 1303.|Escherichia coli (strain UMEA 3162-1)|Escherichia coli O6:H1 (strain CFT073 / ATCC 700928 / UPEC)|Escherichia coli O1:K1 / APEC.|Escherichia coli O83:H1 (strain NRG 857C / AIEC)|Escherichia coli O7:K1 (strain IAI39 / ExPEC)|Escherichia coli O157:H7 (strain…	Escherichia coli 1-250-04_S3_C2|Escherichia coli|Escherichia coli G3/10|Escherichia coli O104:H4 str. 2011C-3493|Escherichia coli 1303|Escherichia coli UMEA 3162-1|Escherichia coli CFT073|Escherichia coli APEC O1|Escherichia coli O83:H1 str. NRG 857C|Escherichia coli IAI39|Escherichia coli O157:H7 str. EC869|Escherichia coli M114|Escherichia coli O25b:H4|Shigella boydii|Escherichia coli M056|Esch…	Escherichia|Shigella	Enterobacterales	Proteobacteria	Gammaproteobacteria	Enterobacteriaceae	NA-Bacteria	Bacteria	AC28_1838|EL76_2178|O3K_11785|EC1303_c18140|G925_01665|ED648_14790|c2085|APECO1_766|NRG857_08465|ECIAI39_1368|ECH7EC869_5577|BON66_06335|ERYG_03513|GJ11_11570|AJR17_015790|ELU85_03280|EAMG_03685|ECXG_00145|ECVG_00707|EAVG_02575|EAXG_01199|EAZG_01711|CBL31_03595|HLV18_04240|CWS33_05245|C2M16_14850|C3F40_02285|NCTC10082_04837|AM464_26355|DNQ45_09260|NCTC11126_06005|SAMEA3472147_02324|SAMEA3752557_0…	0022857 transmembrane transporter activity	Input Sequence	None	Airways|Skin|Gastrointestinal tract|Not Specified|Urogenital tract|Blood|Brain	Facultative,Not Specified|Facultative|Not Specified	IPR020846	IPR011701	IPR036259	IPR005829	esl:O3K_11785|ecc:c2085|ecv:APECO1_766|eln:NRG857_08465|ect:ECIAI39_1368|ecp:ECP_1637|ece:Z2718|ecw:EcE24377A_1906|ecm:EcSMS35_1506|eck:EC55989_1857|ecz:ECS88_1740|ecq:ECED1_1889|eum:ECUMN_1979|ecg:E2348C_1775|elo:EC042_1857|elw:ECW_m1859|ecj:JW1680,eco:b1690|eci:UTI89_C1882|ecs:ECs_2397	GI:446718286|EMBL-CDS:KEO33976.1|REFSEQ:WP_000795599.1|GI:857140768|GI:1114209687|GI:937524456|GI:1036417552|GI:1042823377|GI:1108566988|GI:923417712|GI:1127295815|GI:1108571833|GI:958629173|GI:1108576680|GI:817591539|GI:937528853|GI:687676845|GI:817579119|GI:1045957050|GI:1095874399|GI:817587399|GI:1063813618|GI:899731437|GI:932859613|GI:817583258|GI:899722667|GI:446718224|GI:742951139|GI:899727…	217	False|True	fig|1444163.3.peg.1756|fig|562.10493.peg.2877|fig|1455601.3.peg.2207|fig|562.10496.peg.1985|fig|1133852.3.peg.2451|fig|1281200.3.peg.1732|fig|685038.3.peg.1707|fig|585057.6.peg.1431|fig|562.6988.peg.4859|fig|656416.3.peg.3758|fig|941280.3.peg.382|fig|562.11292.peg.2371|fig|386585.9.peg.2510|fig|585056.7.peg.2165|fig|562.7073.peg.87|fig|216592.3.peg.1930|fig|566546.30.peg.1893|fig|562.10480.peg.54…	None	PF07690	None	FALSE	404	BLASTHIT|INPUT	complete	yes	481805.EcolC_1941|199310.c2085|585057.ECIAI39_1368|362663.ECP_1637|585056.ECUMN_1979|511145.b1690|155864.EDL933_2647	NA|Inner membrane transport protein YdiM	1444163|562|1455601|1133852|745156|1281200|199310|405955|685038|585057|478008|656416|941280|621|656415|656447|656397|656400|656433|656441|623|625|622|362663|991919|83334|2725997|656380|656379|656440|656437|656443|656393|1280986|1078034|624|2730946|217992|1182710|1116133|1169353|1281169|1268989|1444044|1055538|183192|869670|869686|1446551|1281011|656448|2857061|2860337|2861806|2861805|331111|43985…	TrEMBL|SwissProt
K0NVS3	K0NVS3|K0NZI5	K0NVS3	Lactobacillus equicursoris 66c.|Lactobacillus equicursoris DSM 19284 = JCM 14600 = CIP 110162.	Lactobacillus equicursoris 66c|Lactobacillus equicursoris DSM 19284 = JCM 14600 =	Lactobacillus	Lactobacillales	Firmicutes	Bacilli	Lactobacillaceae	Terrabacteria group	Bacteria	BN146_04005|FC20_GL000972	0022857 transmembrane transporter activity	None	None	None	None	IPR020846	IPR011701	IPR036259	IPR005829	None	GI:497243708|EMBL-CDS:CCK83425.1|REFSEQ:WP_009557925.1|GI:495738313|GI:948674320|EMBL-CDS:KRL03485.1|REFSEQ:WP_008462892.1	2	FALSE	fig|1293597.4.peg.1044	None	PF07690	None	FALSE	405	BLASTHIT	complete	yes	1293597.BN147_07550	NA	872326|1293597	TrEMBL
J0KZG7	J0KZG7	J0KZG7	Liquorilactobacillus mali KCTC 3596 = DSM 20444.	Liquorilactobacillus mali KCTC 3596 = DSM 20444	Liquorilactobacillus	Lactobacillales	Firmicutes	Bacilli	Lactobacillaceae	Terrabacteria group	Bacteria	FD00_GL001268	0022857 transmembrane transporter activity	None	None	None	None	IPR020846	IPR011701	IPR036259	IPR005829	None	GI:948896255|GI:489785203|GI:394427237|EMBL-CDS:KRN11265.1|REFSEQ:WP_003689094.1	1	FALSE	fig|1046596.6.peg.1351	None	PF07690	None	FALSE	405	BLASTHIT	complete	yes	None	NA	1046596	TrEMBL
A0A8J3AL25	A0A8J3AL25	A0A8J3AL25	Gottfriedia solisilvae.	Gottfriedia solisilvae	Gottfriedia	Bacillales	Firmicutes	Bacilli	Bacillaceae	Terrabacteria group	Bacteria	GCM10007380_14080	None	None	None	None	None	IPR020846	IPR011701	IPR036259	IPR005829	None	EMBL-CDS:GGI12671.1	1	FALSE	None	None	PF07690	None	FALSE	405	BLASTHIT	complete		None	NA	1516104	TrEMBL
A0A8G1U9Q5	A0A8G1U9Q5	A0A8G1U9Q5	Lactiplantibacillus pentosus	Lactiplantibacillus pentosus	Lactiplantibacillus	Lactobacillales	Firmicutes	Bacilli	Lactobacillaceae	Terrabacteria group	Bacteria	D6U18_01435	0022857 transmembrane transporter activity	None	None	None	None	IPR020846	IPR011701	IPR036259	IPR005829	None	EMBL-CDS:RMW52163.1	1	FALSE	None	None	PF07690	None	FALSE	405	BLASTHIT	complete		None	NA	1589	TrEMBL
A0A837R6Y7	A0A837R6Y7|G0M4V2	A0A837R6Y7	Lactiplantibacillus pentosus DSM 20314.|Lactiplantibacillus pentosus IG1.	Lactiplantibacillus pentosus DSM 20314|Lactiplantibacillus pentosus IG1	Lactiplantibacillus	Lactobacillales	Firmicutes	Bacilli	Lactobacillaceae	Terrabacteria group	Bacteria	FD24_GL001049|LPENT_01942	0022857 transmembrane transporter activity	None	None	None	None	IPR020846	IPR011701	IPR036259	IPR005829	None	GI:948590311|EMBL-CDS:KRK23367.1|GI:339638181|EMBL-CDS:CCC17246.1	2	FALSE	None	None	PF07690	None	FALSE	405	BLASTHIT	complete	yes	None	NA	1423791|1042160	TrEMBL
A0A7S7JGI3	A0A7S7JGI3|A0A807RNH4	A0A7S7JGI3	Lacticaseibacillus rhamnosus (strain ATCC 53103 / LMG 18243 / GG)|Lacticaseibacillus rhamnosus	Lacticaseibacillus rhamnosus GG|Lacticaseibacillus rhamnosus	Lacticaseibacillus	Lactobacillales	Firmicutes	Bacilli	Lactobacillaceae	Terrabacteria group	Bacteria	CCE29_04360	0022857 transmembrane transporter activity	None	None	Gastrointestinal tract|Airways	Microaerophilic,Facultative|Facultative	IPR020846	IPR011701	IPR036259	IPR005829	lrg:LRHM_0544	GI:259648909|GI:257147487|GI:1440885899|GI:504382064|EMBL-CDS:BAI41071.1|EMBL-CDS:QOX83155.1|REFSEQ:WP_014569166.1|GI:1158648535|GI:1062772627|GI:1142298302|GI:1198342365|EMBL-CDS:ART95249.1	2	FALSE	None	None	PF07690	None	FALSE	405	BLASTHIT	complete	yes	None	NA	568703|47715	TrEMBL
A0A6M1BLE5	A0A6M1BLE5|A0A6N7QFD6|A0A7W3TSF9|A0A7W3YMQ9|A0A839HA89	A0A6M1BLE5	Limosilactobacillus reuteri|Limosilactobacillus albertensis.|Limosilactobacillus rudii.	Limosilactobacillus reuteri|Limosilactobacillus albertensis|Limosilactobacillus rudii	Limosilactobacillus	Lactobacillales	Firmicutes	Bacilli	Lactobacillaceae	Terrabacteria group	Bacteria	G5T19_04175|GIX82_01405|H5S40_07750|H5S09_07185|H5S41_08790	0022857 transmembrane transporter activity	None	None	None	None	IPR020846	IPR011701	IPR036259	None	None	EMBL-CDS:NGC77865.1|EMBL-CDS:MRH45460.1|EMBL-CDS:MBB1070043.1|EMBL-CDS:MBB1097724.1|EMBL-CDS:MBB1124048.1	5	FALSE	None	None	PF07690	None	FALSE	405	BLASTHIT	complete	yes	None	NA	1598|2759752|2759755	TrEMBL
A0A5Q2P804	A0A5Q2P804	A0A5Q2P804	Loigolactobacillus bifermentans.	Loigolactobacillus bifermentans	Loigolactobacillus	Lactobacillales	Firmicutes	Bacilli	Lactobacillaceae	Terrabacteria group	Bacteria	LB003_08640	0022857 transmembrane transporter activity	None	None	None	None	IPR020846	IPR011701	IPR036259	IPR005829	None	GI:951594233|EMBL-CDS:QGG61852.1|REFSEQ:WP_057905559.1	1	FALSE	None	None	PF07690	None	FALSE	405	BLASTHIT	complete	yes	None	NA	1607	TrEMBL
A0A5P8PX42	A0A5P8PX42	A0A5P8PX42	Levilactobacillus zymae.	Levilactobacillus zymae	Levilactobacillus	Lactobacillales	Firmicutes	Bacilli	Lactobacillaceae	Terrabacteria group	Bacteria	LZ395_10270	0022857 transmembrane transporter activity	None	None	None	None	IPR020846	IPR011701	IPR036259	None	None	GI:951355617|EMBL-CDS:QFR61888.1|REFSEQ:WP_057732572.1	1	FALSE	None	None	PF07690	None	FALSE	405	BLASTHIT	complete	yes	None	NA	267363	TrEMBL
A0A5J5I421	A0A5J5I421	A0A5J5I421	Niallia endozanthoxylica.	Niallia endozanthoxylica	Niallia	Bacillales	Firmicutes	Bacilli	Bacillaceae	Terrabacteria group	Bacteria	F4V44_02575	0022857 transmembrane transporter activity	None	None	None	None	IPR020846	IPR011701	IPR036259	IPR005829	None	EMBL-CDS:KAA9029908.1	1	FALSE	None	None	PF07690	None	FALSE	405	BLASTHIT	complete	yes	None	NA	2036016	TrEMBL
A0A4R7KW13	A0A4R7KW13	A0A4R7KW13	Fonticella tunisiensis.	Fonticella tunisiensis	Fonticella	Eubacteriales	Firmicutes	Clostridia	Clostridiaceae	Terrabacteria group	Bacteria	EDD71_10378	0022857 transmembrane transporter activity	None	None	None	None	IPR020846	IPR011701	IPR036259	IPR005829	None	EMBL-CDS:TDT62805.1	1	FALSE	None	None	PF07690	None	FALSE	405	BLASTHIT	complete	yes	None	NA	1096341	TrEMBL
A0A483AZW1	A0A483AZW1|A0A6H3GUD6	A0A483AZW1	Oenococcus oeni	Oenococcus oeni	Oenococcus	Lactobacillales	Firmicutes	Bacilli	Lactobacillaceae	Terrabacteria group	Bacteria	OENI_100026|E2143_08150	0022857 transmembrane transporter activity	None	None	None	None	IPR020846	IPR011701	IPR036259	None	None	EMBL-CDS:SYW01156.1|GI:696225824|EMBL-CDS:TEU60822.1|REFSEQ:WP_032806214.1	2	FALSE	None	None	PF07690	None	FALSE	405	BLASTHIT	complete	yes	None	NA	1247	TrEMBL
A0A2S4RZ44	A0A2S4RZ44	A0A2S4RZ44	Citrobacter amalonaticus.	Citrobacter amalonaticus	Citrobacter	Enterobacterales	Proteobacteria	Gammaproteobacteria	Enterobacteriaceae	NA-Bacteria	Bacteria	C3430_11970	0022857 transmembrane transporter activity	None	None	None	None	IPR020846	IPR011701	IPR036259	IPR005829	None	EMBL-CDS:POU65994.1	1	FALSE	None	None	PF07690	None	FALSE	405	BLASTHIT	complete	yes	None	NA	35703	TrEMBL
A0A2N8PYW9	A0A2N8PYW9|A0A6I7ZAM8|S0L7C9	A0A2N8PYW9	Enterococcus avium|Enterococcus sp. T0101B.F-10.|Enterococcus avium ATCC 14025.	Enterococcus avium|Enterococcus sp. T0101B.F-10|Enterococcus avium ATCC 14025	Enterococcus	Lactobacillales	Firmicutes	Bacilli	Enterococcaceae	Terrabacteria group	Bacteria	D4M89_14805|OMU_01750	0022857 transmembrane transporter activity	None	None	Skin	Facultative	IPR020846	IPR011701	IPR036259	None	None	GI:1509181948|GI:510804917|EMBL-CDS:AYQ24881.1|EMBL-CDS:PNE50440.1|EMBL-CDS:TRZ32841.1|REFSEQ:WP_016179681.1|EMBL-CDS:TXV45038.1|GI:508170872|GI:508253302|EMBL-CDS:EOT47381.1	3	FALSE	fig|1140002.3.peg.1774	None	PF07690	None	FALSE	405	BLASTHIT	complete	yes	1140002.I570_00464	NA	33945|2315837|1140002	TrEMBL
A0A1Y6JWE5	A0A1Y6JWE5|A0A5P8PTV6	A0A1Y6JWE5	Levilactobacillus zymae.	Levilactobacillus zymae	Levilactobacillus	Lactobacillales	Firmicutes	Bacilli	Lactobacillaceae	Terrabacteria group	Bacteria	LZ3411_1217|LZ395_03815	0022857 transmembrane transporter activity	None	None	None	None	IPR020846	IPR011701	IPR036259	IPR005829	lzy:LZ3411_1217	EMBL-CDS:SMS14267.1|GI:951353824|EMBL-CDS:QFR60705.1|REFSEQ:WP_057730913.1	2	FALSE	None	None	PF07690	None	FALSE	405	BLASTHIT	complete		None	NA	267363	TrEMBL
A0A1M6M713	A0A1M6M713	A0A1M6M713	Hespellia stercorisuis DSM 15480.	Hespellia stercorisuis DSM 15480	Hespellia	Eubacteriales	Firmicutes	Clostridia	Lachnospiraceae	Terrabacteria group	Bacteria	SAMN02745243_01383	0022857 transmembrane transporter activity	None	None	None	None	IPR020846	IPR011701	IPR036259	IPR005829	None	GI:1120240362|EMBL-CDS:SHJ79228.1|REFSEQ:WP_073107395.1	1	FALSE	None	None	PF07690	None	FALSE	405	BLASTHIT	complete	yes	1121950.SAMN02745243_01383	NA	1121950	TrEMBL
A0A1H9U5Z8	A0A1H9U5Z8	A0A1H9U5Z8	Isobaculum melis.	Isobaculum melis	Isobaculum	Lactobacillales	Firmicutes	Bacilli	Carnobacteriaceae	Terrabacteria group	Bacteria	SAMN04488559_12218	0022857 transmembrane transporter activity	None	None	None	None	IPR020846	IPR011701	IPR036259	IPR005829	None	EMBL-CDS:SES04915.1	1	FALSE	None	None	PF07690	None	FALSE	405	BLASTHIT	complete	yes	142588.SAMN04488559_12218	NA	142588	TrEMBL
A0A1G9Z3Q4	A0A1G9Z3Q4	A0A1G9Z3Q4	Megasphaera paucivorans.	Megasphaera paucivorans	Megasphaera	Veillonellales	Firmicutes	Negativicutes	Veillonellaceae	Terrabacteria group	Bacteria	SAMN05660299_02219	0022857 transmembrane transporter activity	None	None	None	None	IPR020846	IPR011701	IPR036259	IPR005829	None	EMBL-CDS:SDN15575.1	1	FALSE	None	None	PF07690	None	FALSE	405	BLASTHIT	complete	yes	349095.SAMN05660299_02219	NA	349095	TrEMBL
A0A109RF23	A0A109RF23|A0A1E9PMQ2|A0A5N1BJM8|F2I6E3	A0A109RF23	Aerococcus urinae.|Aerococcus sp. HMSC062B07.|Aerococcus urinae (strain ACS-120-V-Col10a)	Aerococcus urinae|Aerococcus sp. HMSC062B07|Aerococcus urinae ACS-120-V-Col10a	Aerococcus	Lactobacillales	Firmicutes	Bacilli	Aerococcaceae	Terrabacteria group	Bacteria	I6G68_01965|HMPREF2680_03665|F6I34_04670|HMPREF9243_0223	0022857 transmembrane transporter activity	None	None	Urogenital tract	Anaerobe	IPR020846	IPR011701	IPR036259	IPR005829	aur:HMPREF9243_0223	GI:984722896|GI:1178141562|GI:984928685|EMBL-CDS:QPS01865.1|REFSEQ:WP_060778860.1|GI:503433860|GI:1080469699|EMBL-CDS:OFM53027.1|REFSEQ:WP_013668521.1|GI:1031919875|GI:1032718973|EMBL-CDS:KAA9240348.1|REFSEQ:WP_064293460.1|GI:326650079|EMBL-CDS:AEA00262.1	4	FALSE	fig|866775.3.peg.204	None	PF07690	None	FALSE	405	BLASTHIT	complete	yes	866775.HMPREF9243_0223	NA	1376|1715159|866775	TrEMBL
A0A0R2AB20	A0A0R2AB20	A0A0R2AB20	Paucilactobacillus vaccinostercus DSM 20634.	Paucilactobacillus vaccinostercus DSM 20634	Paucilactobacillus	Lactobacillales	Firmicutes	Bacilli	Lactobacillaceae	Terrabacteria group	Bacteria	FC26_GL000272	0022857 transmembrane transporter activity	None	None	None	None	IPR020846	IPR011701	IPR036259	None	None	GI:948842729|EMBL-CDS:KRM60790.1	1	FALSE	fig|1423813.3.peg.280	None	PF07690	None	FALSE	405	BLASTHIT	complete		1423813.FC26_GL000272	NA	1423813	TrEMBL
A0A0R1QID8	A0A0R1QID8	A0A0R1QID8	Lacticaseibacillus manihotivorans DSM 13343 = JCM 12514.	Lacticaseibacillus manihotivorans DSM 13343 = JCM	Lacticaseibacillus	Lactobacillales	Firmicutes	Bacilli	Lactobacillaceae	Terrabacteria group	Bacteria	FD01_GL001177	0022857 transmembrane transporter activity	None	None	None	None	IPR020846	IPR011701	IPR036259	None	None	GI:949524459|GI:948718078|EMBL-CDS:KRL44345.1	1	FALSE	fig|1423769.4.peg.1270	None	PF07690	None	FALSE	405	BLASTHIT	complete	yes	None	NA	1423769	TrEMBL
A0A0R1LSV1	A0A0R1LSV1	A0A0R1LSV1	Schleiferilactobacillus odoratitofui DSM 19909 = JCM 15043.	Schleiferilactobacillus odoratitofui DSM 19909 = J	Secundilactobacillus	Lactobacillales	Firmicutes	Bacilli	Lactobacillaceae	Terrabacteria group	Bacteria	FD04_GL000571	0022857 transmembrane transporter activity	None	None	None	None	IPR020846	IPR011701	IPR036259	IPR005829	None	GI:948669297|GI:938916279|EMBL-CDS:KRK98830.1|REFSEQ:WP_054699024.1	1	FALSE	fig|1423776.4.peg.575	None	PF07690	None	FALSE	405	BLASTHIT	complete	yes	1423776.FD04_GL000571	NA	1423776	TrEMBL
A0A0K9GCQ3	A0A0K9GCQ3	A0A0K9GCQ3	Bacillus sp. FJAT-27916.	Bacillus sp. FJAT-27916	Bacillus	Bacillales	Firmicutes	Bacilli	Bacillaceae	Terrabacteria group	Bacteria	AC622_09650	0022857 transmembrane transporter activity	None	None	None	None	IPR020846	IPR011701	IPR036259	IPR005829	None	GI:902801748|GI:899707463|EMBL-CDS:KMY44479.1|REFSEQ:WP_049670885.1	1	FALSE	fig|1679169.3.peg.2074	None	PF07690	None	FALSE	405	BLASTHIT	complete	yes	1679169.AC622_09650	NA	1679169	TrEMBL
A0A0H0YJ43	A0A0H0YJ43|A0A0R1EQB6|A0A1Q9MED2|A0A5R8LI63|A0A5R8LY94|A0A6L3UNL2	A0A0H0YJ43	Lactobacillus casei.|Lacticaseibacillus zeae DSM 20178 = KCTC 3804.|Lacticaseibacillus zeae	Lacticaseibacillus casei|Lacticaseibacillus zeae DSM 20178 = KCTC 3804|Lacticaseibacillus zeae	Lacticaseibacillus	Lactobacillales	Firmicutes	Bacilli	Lactobacillaceae	Terrabacteria group	Bacteria	AAW28_13100|FD51_GL001121|AUQ39_12070|FEI15_14390|FEI14_05390|F9B82_04040	0022857 transmembrane transporter activity	None	None	Airways	Facultative	IPR020846	IPR011701	IPR036259	IPR005829	None	GI:823694840|GI:823491610|EMBL-CDS:KLI74559.1|REFSEQ:WP_047107664.1|GI:948577935|GI:498178915|EMBL-CDS:KRK11547.1|REFSEQ:WP_010493071.1|GI:1129830724|EMBL-CDS:OLS05659.1|EMBL-CDS:TLF36881.1|EMBL-CDS:TLF42328.1|EMBL-CDS:KAB1970531.1	6	FALSE	fig|1582.46.peg.1511|fig|1423816.3.peg.1162	None	PF07690	None	FALSE	405	BLASTHIT	complete	yes	1423816.BACQ01000064_gene2509	NA	1582|1423816|57037	TrEMBL
A0A0F6RF31	A0A0F6RF31|A0A6L5EI99|A0A8H9NY48	A0A0F6RF31	Citrobacter amalonaticus Y19.|Citrobacter telavivensis.|Citrobacter farmeri.	Citrobacter amalonaticus Y19|Citrobacter telavivensis|Citrobacter farmeri	Citrobacter	Enterobacterales	Proteobacteria	Gammaproteobacteria	Enterobacteriaceae	NA-Bacteria	Bacteria	F384_06190|GBB84_26465|I8Y00_003965	0022857 transmembrane transporter activity	None	None	None	None	IPR020846	IPR011701	IPR036259	IPR005829	cama:F384_06190	GI:817107033|GI:815959364|EMBL-CDS:AKE58768.1|REFSEQ:WP_046480341.1|EMBL-CDS:MPQ54423.1|GI:754963393|GI:1231140535|EMBL-CDS:HAT1587580.1	3	FALSE	fig|1261127.3.peg.1271	None	PF07690	None	FALSE	405	BLASTHIT	complete	yes	None	NA	1261127|2653932|67824	TrEMBL
A0A0C9Q0P8	A0A0C9Q0P8|A0A0E2LW12|A0A1V0Q5V6|A0A422LNR5|A0A422M007|A0A422ME36|A0A510WX12|A0A5Q8BU65|A0A6B8YV89|A0A6H3FVD0|A0A7Z8JHR1|A0A806EX04|A0A806L6T5|A0A826HNC3|A0A829GQH2|A0A829H934|A0A8B3GP76|A0A8E0I4A6|A0A8E0IAK1|A0A8E0IIE7|C2FAF0|K6QUT8|K6SGP3|K6SN63|Q03BU4|S2P672	A0A0C9Q0P8	Lacticaseibacillus paracasei NRIC 0644.|Lacticaseibacillus paracasei|Lactobacillus casei.|Lacticaseibacillus paracasei subsp. paracasei.|Lacticaseibacillus casei (strain BD-II)|Lacticaseibacillus paracasei N1115.|Lacticaseibacillus paracasei subsp. paracasei 8700:2.|Lacticaseibacillus paracasei subsp. paracasei Lpp14.|Lacticaseibacillus paracasei subsp. paracasei Lpp41.|Lacticaseibacillus paracas…	Lacticaseibacillus paracasei NRIC 0644|Lacticaseibacillus paracasei|Lacticaseibacillus casei|Lacticaseibacillus paracasei subsp. paracasei|Lacticaseibacillus casei BD-II|Lacticaseibacillus paracasei N1115|Lacticaseibacillus paracasei subsp. paracasei 8700|Lacticaseibacillus paracasei subsp. paracasei Lpp1|Lacticaseibacillus paracasei subsp. paracasei Lpp4|Lacticaseibacillus paracasei subsp. parac…	Lacticaseibacillus	Lactobacillales	Firmicutes	Bacilli	Lactobacillaceae	Terrabacteria group	Bacteria	LC0644_2578|FAM10859_00273|FAM18126_00464|FAM18157_02274|FAM18172_00378|LCA02_26300|LCAKO_0550|TK36_03930|FCF24_13520|LCBD_0542|AF91_01620|LBPG_02657|Lpp14_08144|Lpp41_06455|FAM6012_02315|Lpp122_1651|Lpp22_1498|Lpp7_05911|HMPREF0530_0558|LCA211_2076|LCAUW4_0502|LSEI_0477|Lpp225_0547	0022857 transmembrane transporter activity	None	None	Airways|Gastrointestinal tract	Facultative|Microaerophilic	IPR020846	IPR011701	IPR036259	IPR005829	lce:LC2W_0543,lcw:BN194_05490|lcz:LCAZH_0507|lcs:LCBD_0542|lpq:AF91_01620|lpi:LBPG_02657|lca:LSEI_0477	GI:782737790|EMBL-CDS:GAN37989.1|REFSEQ:WP_045624464.1|GI:410554693|GI:549457389|GI:489700304|EMBL-CDS:RND41670.1|REFSEQ:WP_003604441.1|GI:911843505|GI:489682674|EMBL-CDS:OUC73771.1|EMBL-CDS:QJI65958.1|REFSEQ:WP_003586896.1|GI:511647693|GI:974014037|EMBL-CDS:RND68287.1|REFSEQ:WP_016365578.1|EMBL-CDS:RND80010.1|GI:511753551|GI:1393572714|EMBL-CDS:RND88515.1|REFSEQ:WP_016387388.1|EMBL-CDS:GEK40940.…	26	False|True	fig|1215914.3.peg.557|fig|1051651.3.peg.586|fig|1051661.3.peg.496|fig|1051659.3.peg.524|fig|321967.11.peg.498|fig|1256225.3.peg.554	None	PF07690	None	FALSE	405	BLASTHIT	complete	yes	1582.AAW28_13100|321967.LSEI_0477	NA	1435038|1597|1582|47714|998820|1446494|537973|1256204|1256208|1256218|1256221|1256200|525337|1051651|1051661|321967|1256225	TrEMBL
A0A0B7GBF8	A0A0B7GBF8|A6T4L3|J2LX01|R4Y5D2|V0AHM0	A0A0B7GBF8	Klebsiella variicola.|Klebsiella pneumoniae subsp. pneumoniae (strain ATCC 700721 / MGH 78578)|Klebsiella pneumoniae subsp. pneumoniae DSM 30104 = JCM 1662 = NBRC 14940.|Klebsiella pneumoniae subsp. rhinoscleromatis SB3432.|Klebsiella pneumoniae 909957.	Klebsiella variicola|Klebsiella pneumoniae subsp. pneumoniae MGH 78578|Klebsiella pneumoniae subsp. pneumoniae DSM 30104 |Klebsiella pneumoniae subsp. rhinoscleromatis SB34|Klebsiella pneumoniae 909957	Klebsiella/Raoultella group	Enterobacterales	Proteobacteria	Gammaproteobacteria	Enterobacteriaceae	NA-Bacteria	Bacteria	HMPREF0485_04351|KPN_00074|UUU_05270|KPR_0997|HMPREF1619_05484	0022857 transmembrane transporter activity	None	None	Not Specified	Facultative|Not Specified	IPR020846	IPR011701	IPR036259	IPR005829	kpn:KPN_00074|kpr:KPR_0997	GI:289774922|EMBL-CDS:EFD82924.2|GI:150953504|EMBL-CDS:ABR75534.1|GI:397745334|EMBL-CDS:EJK92541.1|GI:499528867|EMBL-CDS:CCI75227.1|GI:553370281|EMBL-CDS:ESA96642.1	5	False|True	fig|1162296.3.peg.556|fig|861365.4.peg.2244|fig|1269006.3.peg.4827	None	PF07690	None	FALSE	405	BLASTHIT	complete	yes	272620.KPN_00074	NA	244366|272620|1162296|861365|1269006	TrEMBL
A0A069ABN5	A0A069ABN5|A0A0H3N4Y0|A0A0N1I7Y0|A0A125V8N6|A0A3T1G8T7|A0A450I448|A0A7Y0N701|A0A8E2P7Y9|A0A8H0VZS7|A0A8H0ZRZ6|D5Q767|Q183E0|T3D731	A0A069ABN5	Clostridioides difficile|Clostridioides difficile (strain CD196)|Clostridioides difficile ATCC 9689 = DSM 1296.|Clostridioides difficile NAP08.|Clostridioides difficile (strain 630)|Clostridioides difficile CD160.	Clostridioides difficile|Clostridioides difficile CD196|Clostridioides difficile ATCC 9689 = DSM 1296|Clostridioides difficile NAP08|Clostridioides difficile 630|Clostridioides difficile CD160	Clostridioides	Eubacteriales	Firmicutes	Clostridia	Peptostreptococcaceae	Terrabacteria group	Bacteria	CD196_2548|IM33_14955|CDIF1296T_02841|SAMEA1710456_03440|HGQ85_10195|BGV00_18055|E5F35_02310|E5F34_17970|HMPREF0220_2751|CD630_27070|QEW_3318	0022857 transmembrane transporter activity	None	None	Gastrointestinal tract|Not Specified	Obligate anaerobe|Anaerobe	IPR020846	IPR011701	IPR036259	IPR005829	cdc:CD196_2548|cdf:CD630_27070,pdc:CDIF630_02964	GI:662026379|GI:662030727|GI:662237494|GI:1482862221|GI:1472889178|GI:1472867079|GI:544953933|GI:1472892804|EMBL-CDS:CDS88300.1|EMBL-CDS:CDS88859.1|EMBL-CDS:CDT03491.1|EMBL-CDS:TFZ99518.1|EMBL-CDS:TGA10959.1|EMBL-CDS:TGA18464.1|EMBL-CDS:TGA22202.1|EMBL-CDS:TGA22634.1|EMBL-CDS:TGA49587.1|REFSEQ:WP_021359553.1|GI:260210444|GI:497576763|EMBL-CDS:CBA64885.1|REFSEQ:WP_009890947.1|GI:930703604|GI:93049…	13	True|False	fig|1496.1373.peg.127|fig|1496.848.peg.3120|fig|1121308.8.peg.2728|fig|272563.120.peg.2851|fig|1151292.4.peg.3506	None	PF07690	None	FALSE	405	BLASTHIT	complete	yes	272563.CD630_27070|1151292.QEW_3318	NA	1496|645462|1121308|525259|272563|1151292	TrEMBL
R3W364	R3W364	R3W364	Enterococcus phoeniculicola ATCC BAA-412.	Enterococcus phoeniculicola ATCC BAA-412	Enterococcus	Lactobacillales	Firmicutes	Bacilli	Enterococcaceae	Terrabacteria group	Bacteria	UC3_02239	0022857 transmembrane transporter activity	None	None	None	None	IPR020846	IPR011701	IPR036259	IPR005829	None	GI:498463496|GI:487224165|GI:508205613|EMBL-CDS:EOL41891.1|REFSEQ:WP_010768883.1	1	FALSE	fig|1158610.3.peg.2214	None	PF07690	None	FALSE	406	BLASTHIT	complete	yes	154621.RV11_GL001553	NA	1158610	TrEMBL
G9ZTG2	G9ZTG2	G9ZTG2	Lentilactobacillus parafarraginis F0439.	Lentilactobacillus parafarraginis F0439	Lentilactobacillus	Lactobacillales	Firmicutes	Bacilli	Lactobacillaceae	Terrabacteria group	Bacteria	HMPREF9103_03047	0022857 transmembrane transporter activity	None	None	Oral	Facultative	IPR020846	IPR011701	IPR036259	IPR005829	None	GI:363711583|EMBL-CDS:EHL95309.1	1	FALSE	fig|797515.3.peg.2765	None	PF07690	None	FALSE	406	BLASTHIT	complete	yes	797515.HMPREF9103_03047	NA	797515	TrEMBL
D4BAA0	D4BAA0	D4BAA0	Citrobacter youngae ATCC 29220.	Citrobacter youngae ATCC 29220	Citrobacter	Enterobacterales	Proteobacteria	Gammaproteobacteria	Enterobacteriaceae	NA-Bacteria	Bacteria	CIT292_07394	0022857 transmembrane transporter activity	None	None	Gastrointestinal tract	Facultative	IPR020846	IPR011701	IPR036259	IPR005829	None	GI:493735574|GI:291071002|EMBL-CDS:EFE09111.1|REFSEQ:WP_006684788.1	1	FALSE	None	None	PF07690	None	FALSE	406	BLASTHIT	complete	yes	500640.CIT292_07394	NA	500640	TrEMBL
A0A660DUK2	A0A660DUK2	A0A660DUK2	Lactiplantibacillus mudanjiangensis.	Lactiplantibacillus mudanjiangensis	Lactiplantibacillus	Lactobacillales	Firmicutes	Bacilli	Lactobacillaceae	Terrabacteria group	Bacteria	MUDAN_MDHGFNIF_00030	0022857 transmembrane transporter activity	None	None	None	None	IPR020846	IPR011701	IPR036259	IPR005829	None	EMBL-CDS:VDG26591.1	1	FALSE	None	None	PF07690	None	FALSE	406	BLASTHIT	complete		None	NA	1296538	TrEMBL
A0A5A8QX86	A0A5A8QX86|A0A5W6HYP5|A0A755RAZ1	A0A5A8QX86	Salmonella typhimurium.|Salmonella enterica subsp. enterica serovar Bareilly.|Salmonella enterica	Salmonella enterica subsp. enterica serovar Typhim|Salmonella enterica subsp. enterica serovar Bareil|Salmonella enterica	Salmonella	Enterobacterales	Proteobacteria	Gammaproteobacteria	Enterobacteriaceae	NA-Bacteria	Bacteria	E0965_20820	0022857 transmembrane transporter activity	None	None	Not Specified	Facultative	IPR020846	IPR011701	IPR036259	None	None	GI:487626343|EMBL-CDS:EBV1696039.1|EMBL-CDS:EBY5997897.1|EMBL-CDS:EBY6217967.1|EMBL-CDS:EBY7542708.1|EMBL-CDS:ECA7396764.1|EMBL-CDS:ECV9274527.1|EMBL-CDS:EDJ0991285.1|EMBL-CDS:HAB4419501.1|EMBL-CDS:HAB4472295.1|EMBL-CDS:HAB6625181.1|EMBL-CDS:HAC6325294.1|EMBL-CDS:HAC6624398.1|EMBL-CDS:HAC9520419.1|EMBL-CDS:HAC9971449.1|EMBL-CDS:HAD0745639.1|EMBL-CDS:HAD1036835.1|EMBL-CDS:HAE1669707.1|EMBL-CDS:HAE…	3	FALSE	None	None	PF07690	None	FALSE	406	BLASTHIT	complete	yes	None	NA	90371|58096|28901	TrEMBL
A0A4U6LMN2	A0A4U6LMN2|A0A549V7F6|A0A6N6K3G1|A0A7W3BRC6|A0A7X5FYL4	A0A4U6LMN2	Citrobacter sp. wls619.|Citrobacter youngae.|Citrobacter pasteurii.|Citrobacter sp. RHBSTW-00271.	Citrobacter sp. wls619|Citrobacter youngae|Citrobacter pasteurii|Citrobacter sp. RHBSTW-00271	Citrobacter	Enterobacterales	Proteobacteria	Gammaproteobacteria	Enterobacteriaceae	NA-Bacteria	Bacteria	FDX19_15120|FMM65_12345|DXF85_08365|HV142_14930	0022857 transmembrane transporter activity	None	None	None	None	IPR020846	IPR011701	IPR036259	IPR005829	cpar:CUC49_06615	EMBL-CDS:TKV08169.1|GI:851901517|EMBL-CDS:TRL71064.1|REFSEQ:WP_048211848.1|EMBL-CDS:KAA1278470.1|EMBL-CDS:MBA7943876.1|GI:1491987146|EMBL-CDS:AYL61334.1|EMBL-CDS:NDK80514.1	5	FALSE	None	None	PF07690	None	FALSE	406	BLASTHIT	complete	yes	None	NA	2576432|133448|1563222|2742642	TrEMBL
A0A4S2DL09	A0A4S2DL09	A0A4S2DL09	Clostridium sartagoforme.	Clostridium sartagoforme	Clostridium	Eubacteriales	Firmicutes	Clostridia	Clostridiaceae	Terrabacteria group	Bacteria	E5347_11555	0022857 transmembrane transporter activity	None	None	None	None	IPR020846	IPR011701	IPR036259	IPR005829	None	EMBL-CDS:TGY41641.1	1	FALSE	None	None	PF07690	None	FALSE	406	BLASTHIT	complete	yes	None	NA	84031	TrEMBL
A0A380PQ86	A0A380PQ86	A0A380PQ86	Yersinia frederiksenii.	Yersinia frederiksenii	Yersinia	Enterobacterales	Proteobacteria	Gammaproteobacteria	Yersiniaceae	NA-Bacteria	Bacteria	NCTC11470_00804	0022857 transmembrane transporter activity	None	None	None	None	IPR020846	IPR011701	IPR036259	IPR005829	None	GI:1267032637|GI:696337892|EMBL-CDS:SUP75785.1|REFSEQ:WP_032913190.1	1	FALSE	None	None	PF07690	None	FALSE	406	BLASTHIT	complete	yes	None	NA	29484	TrEMBL
A0A2Z3X799	A0A2Z3X799|A0A4V6BXS4|A0A5P2M8G5|A0A7I6WL64|A0A7X1EGC9	A0A2Z3X799	Citrobacter sp. CRE-46.|Citrobacter sp. wls714.|Citrobacter werkmanii.|Citrobacter freundii.|Citrobacter cronae.	Citrobacter sp. CRE-46|Citrobacter sp. wls714|Citrobacter werkmanii|Citrobacter freundii|Citrobacter cronae	Citrobacter	Enterobacterales	Proteobacteria	Gammaproteobacteria	Enterobacteriaceae	NA-Bacteria	Bacteria	AN232_19075|FDX11_14015|H7I73_05985	0022857 transmembrane transporter activity	None	None	Skin	Facultative	IPR020846	IPR011701	IPR036259	IPR005829	cie:AN232_19075	GI:740854987|GI:1398631397|EMBL-CDS:AWS97166.1|REFSEQ:WP_038640240.1|EMBL-CDS:TKU46374.1|EMBL-CDS:MYL94416.1|EMBL-CDS:QET66302.1|EMBL-CDS:BBV31126.1|EMBL-CDS:BBV36139.1|EMBL-CDS:MBC2619186.1	5	FALSE	None	None	PF07690	None	FALSE	406	BLASTHIT	complete	yes	None	NA	1703250|2576422|67827|546|1748967	TrEMBL
A0A2U1TT39	A0A2U1TT39	A0A2U1TT39	Brenneria sp. CFCC 11842.	Brenneria sp. CFCC 11842	Brenneria	Enterobacterales	Proteobacteria	Gammaproteobacteria	Pectobacteriaceae	NA-Bacteria	Bacteria	DDT56_16895	0022857 transmembrane transporter activity	None	None	None	None	IPR020846	IPR011701	IPR036259	IPR005829	None	EMBL-CDS:PWC12565.1	1	FALSE	None	None	PF07690	None	FALSE	406	BLASTHIT	complete	yes	None	NA	2173106	TrEMBL
A0A2S4QD53	A0A2S4QD53|A0A4P6WM56	A0A2S4QD53	Citrobacter freundii.|Citrobacter arsenatis.	Citrobacter freundii|Citrobacter arsenatis	Citrobacter	Enterobacterales	Proteobacteria	Gammaproteobacteria	Enterobacteriaceae	NA-Bacteria	Bacteria	C3433_13045|E1B03_12075	0022857 transmembrane transporter activity	None	None	Skin	Facultative	IPR020846	IPR011701	IPR036259	IPR005829	cars:E1B03_12075	EMBL-CDS:POT26521.1|EMBL-CDS:QBM23126.1	2	FALSE	None	None	PF07690	None	FALSE	406	BLASTHIT	complete	yes	None	NA	546|2546350	TrEMBL
A0A1X7DNR2	A0A1X7DNR2|A0A329ES74|A0A3N6DD28	A0A1X7DNR2	Priestia filamentosa.|Priestia endophytica.	Priestia filamentosa|Priestia endophytica	Priestia	Bacillales	Firmicutes	Bacilli	Bacillaceae	Terrabacteria group	Bacteria	FH5_00084	0022857 transmembrane transporter activity	None	None	None	None	IPR020846	IPR011701	IPR036259	IPR005829	beo:BEH_15135	GI:748819999|GI:868708886|GI:1226563856|EMBL-CDS:AKO93287.1|EMBL-CDS:OXS72058.1|EMBL-CDS:RJS63418.1|EMBL-CDS:SMF18283.1|REFSEQ:WP_040061030.1|EMBL-CDS:KAB2491684.1|EMBL-CDS:RAS85139.1|EMBL-CDS:RPK14649.1	3	FALSE	fig|135735.6.peg.3202	None	PF07690	None	FALSE	406	BLASTHIT	complete		135735.BEH_15135|1196029.ALIM01000020_gene5052	NA	1402861|135735	TrEMBL
A0A1R0G302	A0A1R0G302|A0A1V8P580|A0A2I8S6Z4|A0A336QW84|A0A5A9DIX9|A0A7L6BTM0|A0A7L6DT98|A0A7L6IHA1|A0A7L6JQK9|A0A7L6PK34|A0A7L6U418|A0A7W2VIG1|A0A7W3DYS1|A0A8B4WPL2|A0A8G0FH16|A0A8I0KRW4|R8WXI1	A0A1R0G302	Citrobacter braakii.|Citrobacter freundii complex sp. CFNIH3.|Citrobacter freundii.|Citrobacter sp. RHBSTW-01013.|Citrobacter sp. RHBSTW-00903.|Citrobacter sp. RHBSTW-00570.|Citrobacter sp. RHBSTW-00524.|Citrobacter sp. RHBSTW-00127.|Citrobacter sp. RHB35-C21.|Citrobacter sp. RHBSTW-00325.|Citrobacter sp. RHBSTW-00013.|Citrobacter sp. KTE151.	Citrobacter braakii|Citrobacter freundii complex sp. CFNIH3|Citrobacter freundii|Citrobacter sp. RHBSTW-01013|Citrobacter sp. RHBSTW-00903|Citrobacter sp. RHBSTW-00570|Citrobacter sp. RHBSTW-00524|Citrobacter sp. RHBSTW-00127|Citrobacter sp. RHB35-C21|Citrobacter sp. RHBSTW-00325|Citrobacter sp. RHBSTW-00013|Citrobacter sp. KTE151	Citrobacter	Enterobacterales	Proteobacteria	Gammaproteobacteria	Enterobacteriaceae	NA-Bacteria	Bacteria	BWD41_06330|BZK42_02840|C2U38_13285|NCTC6266_03639|F0327_03945|HV350_13935|HV320_13160|HV237_13635|HV229_13665|HV084_10690|HVZ39_14270|HV161_18085|HV034_10520|EY919_00480|K1552_12615|ID160_10250|WC7_01909	0022857 transmembrane transporter activity	None	None	Skin	Facultative	IPR020846	IPR011701	IPR036259	IPR005829	cfq:C2U38_13285	GI:895957379|EMBL-CDS:OLY71258.1|REFSEQ:WP_049040475.1|GI:1171023049|EMBL-CDS:OQM43830.1|EMBL-CDS:AUV26512.1|EMBL-CDS:STB58889.1|GI:896285181|EMBL-CDS:KAA0557416.1|REFSEQ:WP_049268704.1|EMBL-CDS:QLR24439.1|EMBL-CDS:QLS34919.1|GI:829883423|EMBL-CDS:QLV68903.1|REFSEQ:WP_047358870.1|GI:896303251|EMBL-CDS:QLW41440.1|REFSEQ:WP_049281889.1|EMBL-CDS:QLZ41209.1|EMBL-CDS:QMD53074.1|EMBL-CDS:MBA7758405.1|E…	17	FALSE	fig|1169322.3.peg.1901	None	PF07690	None	FALSE	406	BLASTHIT	complete	yes	None	NA	57706|2077147|546|2742677|2742670|2742655|2742653|2742636|2742626|2742644|2742628|1169322	TrEMBL
A0A1Q8URH7	A0A1Q8URH7	A0A1Q8URH7	Priestia megaterium	Priestia megaterium	Priestia	Bacillales	Firmicutes	Bacilli	Bacillaceae	Terrabacteria group	Bacteria	BTA37_11350	0022857 transmembrane transporter activity	None	None	None	None	IPR020846	IPR011701	IPR036259	IPR005829	None	GI:1129460143|GI:1128405518|EMBL-CDS:OLO38447.1|REFSEQ:WP_075420567.1	1	FALSE	None	None	PF07690	None	FALSE	406	BLASTHIT	complete		None	NA	1404	TrEMBL
A0A1L8SSN0	A0A1L8SSN0	A0A1L8SSN0	Enterococcus devriesei.	Enterococcus devriesei	Enterococcus	Lactobacillales	Firmicutes	Bacilli	Enterococcaceae	Terrabacteria group	Bacteria	RV00_GL000734	0022857 transmembrane transporter activity	None	None	None	None	IPR020846	IPR011701	IPR036259	None	None	GI:1106703198|GI:1105298697|EMBL-CDS:OJG34852.1|REFSEQ:WP_071863088.1	1	FALSE	None	None	PF07690	None	FALSE	406	BLASTHIT	complete	yes	319970.RV00_GL000734	NA	319970	TrEMBL
A0A1C3YQY2	A0A1C3YQY2	A0A1C3YQY2	Kosakonia oryzendophytica.	Kosakonia oryzendophytica	Kosakonia	Enterobacterales	Proteobacteria	Gammaproteobacteria	Enterobacteriaceae	NA-Bacteria	Bacteria	GA0061071_10157	0022857 transmembrane transporter activity	None	None	None	None	IPR020846	IPR011701	IPR036259	IPR005829	None	EMBL-CDS:SCB72489.1	1	FALSE	None	None	PF07690	None	FALSE	406	BLASTHIT	complete	yes	None	NA	1005665	TrEMBL
A0A0T9TPJ7	A0A0T9TPJ7|A0A209ABT0	A0A0T9TPJ7	Yersinia frederiksenii.	Yersinia frederiksenii	Yersinia	Enterobacterales	Proteobacteria	Gammaproteobacteria	Yersiniaceae	NA-Bacteria	Bacteria	ERS008521_01311|CBW58_15760	0022857 transmembrane transporter activity	None	None	None	None	IPR020846	IPR011701	IPR036259	IPR005829	None	GI:1206432762|GI:911155101|EMBL-CDS:CNK94897.1|REFSEQ:WP_050151692.1|GI:1204478106|EMBL-CDS:OVZ90202.1	2	FALSE	None	None	PF07690	None	FALSE	406	BLASTHIT	complete	yes	None	NA	29484	TrEMBL
A0A0R1H7K7	A0A0R1H7K7|A0A5Q2P515	A0A0R1H7K7	Loigolactobacillus bifermentans DSM 20003.|Loigolactobacillus bifermentans.	Loigolactobacillus bifermentans DSM 20003|Loigolactobacillus bifermentans	Loigolactobacillus	Lactobacillales	Firmicutes	Bacilli	Lactobacillaceae	Terrabacteria group	Bacteria	FC07_GL000003|LB003_09775	0022857 transmembrane transporter activity	None	None	None	None	IPR020846	IPR011701	IPR036259	None	None	GI:948608181|GI:951591077|EMBL-CDS:KRK40595.1|REFSEQ:WP_057903410.1|EMBL-CDS:QGG60722.1	2	FALSE	fig|1423726.3.peg.3	None	PF07690	None	FALSE	406	BLASTHIT	complete		1423726.FC07_GL000003	NA	1423726|1607	TrEMBL
A0A0R1GG27	A0A0R1GG27	A0A0R1GG27	Loigolactobacillus bifermentans DSM 20003.	Loigolactobacillus bifermentans DSM 20003	Loigolactobacillus	Lactobacillales	Firmicutes	Bacilli	Lactobacillaceae	Terrabacteria group	Bacteria	FC07_GL001429	0022857 transmembrane transporter activity	None	None	None	None	IPR020846	IPR011701	IPR036259	IPR005829	None	GI:948600425|EMBL-CDS:KRK33174.1	1	FALSE	fig|1423726.3.peg.1480	None	PF07690	None	FALSE	406	BLASTHIT	complete	yes	1423726.FC07_GL001429	NA	1423726	TrEMBL
A0A0J1PFM4	A0A0J1PFM4	A0A0J1PFM4	Citrobacter sp. MGH106.	Citrobacter sp. MGH106	Citrobacter	Enterobacterales	Proteobacteria	Gammaproteobacteria	Enterobacteriaceae	NA-Bacteria	Bacteria	SK36_02319	0022857 transmembrane transporter activity	None	None	None	None	IPR020846	IPR011701	IPR036259	IPR005829	None	GI:838579820|GI:851930051|EMBL-CDS:KLV64285.1|REFSEQ:WP_048221579.1	1	FALSE	fig|1686381.3.peg.2375	None	PF07690	None	FALSE	406	BLASTHIT	complete	yes	1686381.SK36_02319	NA	1686381	TrEMBL
A0A0H5LSK7	A0A0H5LSK7|A0A0T9P4F1|A0A0T9U6K1|A0A2R4NQP7	A0A0H5LSK7	Yersinia intermedia.|Yersinia massiliensis.|Yersinia frederiksenii.	Yersinia intermedia|Yersinia massiliensis|Yersinia frederiksenii	Yersinia	Enterobacterales	Proteobacteria	Gammaproteobacteria	Yersiniaceae	NA-Bacteria	Bacteria	ERS008476_01017|ERS008670_00716|ERS008501_02131|DA391_12695	0022857 transmembrane transporter activity	None	None	None	None	IPR020846	IPR011701	IPR036259	IPR005829	yma:DA391_12695	GI:920593558|EMBL-CDS:CRY54104.1|REFSEQ:WP_053009041.1|GI:902536460|EMBL-CDS:CNH45197.1|REFSEQ:WP_049605186.1|GI:910775285|GI:1267022677|GI:1206436926|EMBL-CDS:CNL22436.1|REFSEQ:WP_050081509.1|GI:1376202659|EMBL-CDS:AVX38445.1	4	FALSE	None	None	PF07690	None	FALSE	406	BLASTHIT	complete	yes	1205683.CAKR01000009_gene1423	NA	631|419257|29484	TrEMBL
A0A0H3DWT6	A0A0H3DWT6|A0A7U5BXI9	A0A0H3DWT6	Bacillus atrophaeus (strain 1942)|Bacillus subtilis subsp. globigii.	Bacillus atrophaeus 1942|Bacillus subtilis subsp. globigii	Bacillus	Bacillales	Firmicutes	Bacilli	Bacillaceae	Terrabacteria group	Bacteria	BATR1942_01515|A1D11_15620	0022857 transmembrane transporter activity	None	None	None	None	IPR020846	IPR011701	IPR036259	IPR005829	bae:BATR1942_01515	GI:503155776|GI:310867786|EMBL-CDS:ADP31261.1|REFSEQ:WP_013390437.1|GI:1009290656|EMBL-CDS:AMR63754.1	2	FALSE	None	None	PF07690	None	FALSE	406	BLASTHIT	complete	yes	720555.BATR1942_01515	NA	720555|1496303	TrEMBL
A0A0G4JX17	A0A0G4JX17|A0A250B9K2	A0A0G4JX17	Brenneria goodwinii.	Brenneria goodwinii	Brenneria	Enterobacterales	Proteobacteria	Gammaproteobacteria	Pectobacteriaceae	NA-Bacteria	Bacteria	BN1221_02689|AWC36_00920	0022857 transmembrane transporter activity	None	None	None	None	IPR020846	IPR011701	IPR036259	IPR005829	bgj:AWC36_00920	GI:873955262|EMBL-CDS:CPR17521.1|REFSEQ:WP_048637710.1|GI:1241497882|EMBL-CDS:ATA22785.1	2	FALSE	None	None	PF07690	None	FALSE	406	BLASTHIT	complete	yes	1109412.BN1221_02689	NA	1109412	TrEMBL
A0A0D7M428	A0A0D7M428|A0A0J1MDB6|A0A0J1NAP6|A0A212IJM5|A0A241QCD8|A0A256EFZ6|A0A2I8TKD3|A0A509IP99|A0A5A9CDG0|A0A5B0T944|A0A658NP37|A0A6H3AX70|A0A7D6PMJ4|A0A7D7AD10|A0A7G9HG79|A0A7I7D7I9|A0A7W3F035|A0A7W3IAP9|A0A7X8NZ49|A0A837M0A6|A0A8B5QE80|A0A8D4LSQ8|A0A8H9P8V7	A0A0D7M428	Citrobacter freundii.|Citrobacter sp. MGH105.|Citrobacter sp. MGH109.|uncultured Citrobacter sp.|Citrobacter freundii complex sp. CFNIH9.|Citrobacter portucalensis.|Citrobacter sp. AAK_AS5.|Citrobacter sp. A316.|Citrobacter sp. BIDMC107.|Citrobacter sp. wls712.	Citrobacter freundii|Citrobacter sp. MGH105|Citrobacter sp. MGH109|uncultured Citrobacter sp.|Citrobacter freundii complex sp. CFNIH9|Citrobacter portucalensis|Citrobacter sp. AAK_AS5|Citrobacter sp. A316|Citrobacter sp. BIDMC107|Citrobacter sp. wls712	Citrobacter	Enterobacterales	Proteobacteria	Gammaproteobacteria	Enterobacteriaceae	NA-Bacteria	Bacteria	HMPREF3212_03272|SK35_00350|SK37_01796|HV178_13360|C2U43_10895|BEH70_08340|F0328_11290|D3H66_01155|EO238_19330|BZK41_14400|HV336_13575|HVY71_13325|CXM87_14150|HVW87_15375|HVV49_12300|HG694_01605|SK39_00268|FDX08_14595|AM363_13960|I8140_004061	0022857 transmembrane transporter activity	None	None	Skin	Facultative	IPR020846	IPR011701	IPR036259	IPR005829	None	GI:1492001208|GI:489933285|GI:828983187|GI:828940902|EMBL-CDS:KWZ89402.1|REFSEQ:WP_003836599.1|GI:851908807|EMBL-CDS:KLV72657.1|REFSEQ:WP_048214314.1|GI:838599720|GI:696360767|EMBL-CDS:KLV84042.1|REFSEQ:WP_032935917.1|EMBL-CDS:SBV66978.1|EMBL-CDS:SBV67080.1|GI:1213438309|GI:851915187|EMBL-CDS:QLV30902.1|REFSEQ:WP_048216520.1|GI:1004676343|EMBL-CDS:NGF02498.1|EMBL-CDS:OYR01091.1|REFSEQ:WP_06155002…	23	FALSE	fig|546.123.peg.973|fig|1686380.3.peg.362|fig|1686382.3.peg.1848	None	PF07690	None	FALSE	406	BLASTHIT	complete	yes	None	NA	546|1686380|1686382|200446|2077149|1639133|2501298|1639132|1686384|2576424	TrEMBL
A0A0A1M969	A0A0A1M969	A0A0A1M969	Oceanobacillus oncorhynchi.	Oceanobacillus oncorhynchi	Oceanobacillus	Bacillales	Firmicutes	Bacilli	Bacillaceae	Terrabacteria group	Bacteria	BN997_01730	0022857 transmembrane transporter activity	None	None	None	None	IPR020846	IPR011701	IPR036259	IPR005829	None	GI:755610267|EMBL-CDS:CEI81875.1|REFSEQ:WP_042531308.1	1	FALSE	None	None	PF07690	None	FALSE	406	BLASTHIT	complete	yes	545501.BN997_01730	NA	545501	TrEMBL
A0A089QEI6	A0A089QEI6|A0A0F7PYT9|A0A1D7TU39|A0A1V9PX58|A0A1V9QDC5|A0A1V9SQW6|A0A1Y3S243|A0A2U2M3X2|A0A5C8H834|A0A6N9IRG4|A0A7Y9CAI0|A0A828C2S6|A0A8E2LK49|A0A8I2KRT5|C2EIK1|Q1WRA4|V6DK06	A0A089QEI6	Ligilactobacillus salivarius.|Ligilactobacillus salivarius str. Ren.|Ligilactobacillus salivarius ACS-116-V-Col5a.|Ligilactobacillus salivarius DSM 20555 = ATCC 11741.|Ligilactobacillus salivarius (strain UCC118)|Ligilactobacillus salivarius cp400.	Ligilactobacillus salivarius|Ligilactobacillus salivarius str. Ren|Ligilactobacillus salivarius ACS-116-V-Col5a|Ligilactobacillus salivarius DSM 20555 = ATCC 1174|Ligilactobacillus salivarius UCC118|Ligilactobacillus salivarius cp400	Ligilactobacillus	Lactobacillales	Firmicutes	Bacilli	Lactobacillaceae	Terrabacteria group	Bacteria	LSJ_2081|LsR_01743|B6U61_08975|B6U45_09540|B5G36_06530|DB362_07035|FGO86_05195|FYL25_06195|HYH11_09475|HMPREF9269_1337|B6U43_08460|HRD59_06335|HMPREF0545_1473|LSL_1790|LSCP400_01501	0022857 transmembrane transporter activity	None	None	Airways|Urogenital tract|Gastrointestinal tract	Microaerophilic|Facultative	IPR020846	IPR011701	IPR036259	IPR005829	lsj:LSJ_2081|lsl:LSL_1790	GI:763125809|GI:690349585|EMBL-CDS:AIR11494.1|REFSEQ:WP_044005710.1|GI:823279904|GI:822667778|EMBL-CDS:AKI05261.1|REFSEQ:WP_047036139.1|GI:1064952877|GI:1063818098|EMBL-CDS:AOO74476.1|EMBL-CDS:PHY95755.1|REFSEQ:WP_069469603.1|GI:489799397|EMBL-CDS:MYY74865.1|EMBL-CDS:OQR24041.1|REFSEQ:WP_003703287.1|GI:1173430882|EMBL-CDS:OQQ78780.1|GI:1173460931|EMBL-CDS:OQR07721.1|GI:1198430173|EMBL-CDS:OUN1828…	17	FALSE	fig|1194971.3.peg.1728|fig|1423799.3.peg.395|fig|362948.14.peg.1909	None	PF07690	None	FALSE	406	BLASTHIT	complete	yes	None	NA	1624|1194971|768728|1423799|362948|1273133	TrEMBL
A0A080KHY1	A0A080KHY1|A0A2V4DXT3|A0A2V4E871|A0A556RT72	A0A080KHY1	Gilliamella apicola SCGC AB-598-I20.|Gilliamella apicola.	Gilliamella apicola SCGC AB-598-I20|Gilliamella apicola	Gilliamella	Orbales	Proteobacteria	Gammaproteobacteria	Orbaceae	NA-Bacteria	Bacteria	GASC598I20_020440|DKK79_07970|DKK70_08990|FPQ14_02215	0022857 transmembrane transporter activity	None	None	None	None	IPR020846	IPR011701	IPR036259	IPR005829	None	GI:664678554|EMBL-CDS:KES18676.1|EMBL-CDS:PXZ04289.1|EMBL-CDS:PXZ07116.1|EMBL-CDS:TSJ92089.1	4	FALSE	fig|1445514.3.peg.331	None	PF07690	None	FALSE	406	BLASTHIT	complete	yes	1196095.GAPWK_1229	NA	1445514|1196095	TrEMBL
A0A064E6B7	A0A064E6B7|A0A811XPL3	A0A064E6B7	Citrobacter freundii MGH 56.|Citrobacter europaeus.	Citrobacter freundii MGH 56|Citrobacter europaeus	Citrobacter	Enterobacterales	Proteobacteria	Gammaproteobacteria	Enterobacteriaceae	NA-Bacteria	Bacteria	AF42_01773|CIP106467_4382	0022857 transmembrane transporter activity	None	None	None	None	IPR020846	IPR011701	IPR036259	IPR005829	None	GI:635736752|GI:757799368|EMBL-CDS:KDF18444.1|REFSEQ:WP_043016570.1|EMBL-CDS:CAD7564251.1	2	FALSE	fig|1439318.3.peg.1779	None	PF07690	None	FALSE	406	BLASTHIT	complete	yes	None	NA	1439318|1914243	TrEMBL
A0A660E804	A0A660E804	A0A660E804	Lactiplantibacillus mudanjiangensis.	Lactiplantibacillus mudanjiangensis	Lactiplantibacillus	Lactobacillales	Firmicutes	Bacilli	Lactobacillaceae	Terrabacteria group	Bacteria	MUDAN_MDHGFNIF_00930	0022857 transmembrane transporter activity	None	None	None	None	IPR020846	IPR011701	IPR036259	IPR005829	None	EMBL-CDS:VDG29249.1	1	FALSE	None	None	PF07690	None	FALSE	407	BLASTHIT	complete	yes	None	NA	1296538	TrEMBL
A0A512FLS9	A0A512FLS9	A0A512FLS9	Lactiplantibacillus paraplantarum.	Lactiplantibacillus paraplantarum	Lactiplantibacillus	Lactobacillales	Firmicutes	Bacilli	Lactobacillaceae	Terrabacteria group	Bacteria	LPA07_22050	0022857 transmembrane transporter activity	None	None	None	None	IPR020846	IPR011701	IPR036259	IPR005829	None	GI:544590448|EMBL-CDS:GEO61884.1	1	FALSE	None	None	PF07690	None	FALSE	407	BLASTHIT	complete	yes	None	NA	60520	TrEMBL
A0A4Q0VI44	A0A4Q0VI44	A0A4Q0VI44	Levilactobacillus suantsaii.	Levilactobacillus suantsaii	Levilactobacillus	Lactobacillales	Firmicutes	Bacilli	Lactobacillaceae	Terrabacteria group	Bacteria	DXH47_11395	0022857 transmembrane transporter activity	None	None	None	None	IPR020846	IPR011701	IPR036259	None	None	EMBL-CDS:RXI75786.1	1	FALSE	None	None	PF07690	None	FALSE	407	BLASTHIT	fragment		None	NA	2292255	TrEMBL
A0A3G5F826	A0A3G5F826	A0A3G5F826	Tetragenococcus koreensis.	Tetragenococcus koreensis	Tetragenococcus	Lactobacillales	Firmicutes	Bacilli	Enterococcaceae	Terrabacteria group	Bacteria	C7K43_11070	0022857 transmembrane transporter activity	None	None	None	None	IPR020846	IPR011701	IPR036259	IPR005829	tkr:C7K43_11070	GI:1517410049|EMBL-CDS:AYW46422.1	1	FALSE	None	None	PF07690	None	FALSE	407	BLASTHIT	complete	yes	None	NA	290335	TrEMBL
A0A2U1TKQ6	A0A2U1TKQ6	A0A2U1TKQ6	Brenneria roseae subsp. americana.	Brenneria roseae subsp. americana	Brenneria	Enterobacterales	Proteobacteria	Gammaproteobacteria	Pectobacteriaceae	NA-Bacteria	Bacteria	B4923_17790	0022857 transmembrane transporter activity	None	None	None	None	IPR020846	IPR011701	IPR036259	IPR005829	None	EMBL-CDS:PWC09987.1	1	FALSE	None	None	PF07690	None	FALSE	407	BLASTHIT	complete	yes	None	NA	1508507	TrEMBL
A0A2K9PA62	A0A2K9PA62|A0A381G770|A0A3S7DB71|A0A6L8X4Z6|A0A7L6UFB1|A0A7L6YPC1|A0A7L6Z2X7|A0A8H9RXY4|A0A8I0ML63	A0A2K9PA62	Citrobacter freundii complex sp. CFNIH2.|Citrobacter amalonaticus.|Citrobacter sp. CFNIH10.|Citrobacter sp. RHB35-C17.|Citrobacter sp. RHB20-C16.|Citrobacter sp. RHB20-C15.	Citrobacter freundii complex sp. CFNIH2|Citrobacter amalonaticus|Citrobacter sp. CFNIH10|Citrobacter sp. RHB35-C17|Citrobacter sp. RHB20-C16|Citrobacter sp. RHB20-C15	Citrobacter	Enterobacterales	Proteobacteria	Gammaproteobacteria	Enterobacteriaceae	NA-Bacteria	Bacteria	WM46_07825|NCTC10805_02757|C2U53_21270|SAMN05216502_106214|HVZ37_09925|HVX64_10905|HVX63_10915|JD365_04750|FOT72_13545	0022857 transmembrane transporter activity	None	None	None	None	IPR020846	IPR011701	IPR036259	IPR005829	caf:AL524_16130|cir:C2U53_21270	GI:1328379429|EMBL-CDS:AUO64676.1|GI:991891281|GI:763397781|EMBL-CDS:SUX62905.1|REFSEQ:WP_044254757.1|GI:1339976725|EMBL-CDS:AUZ66151.1|GI:757782268|GI:666379740|EMBL-CDS:SFB08567.1|REFSEQ:WP_043000852.1|EMBL-CDS:QMD62071.1|EMBL-CDS:QMK78272.1|EMBL-CDS:QMK82886.1|GI:764288689|GI:923247923|EMBL-CDS:HAU5794377.1|EMBL-CDS:MBE0129017.1	9	FALSE	None	None	PF07690	None	FALSE	407	BLASTHIT	complete	yes	35703.DQ02_07460	NA	2066049|35703|1920110|2742625|2742621|2742620	TrEMBL
A0A285AYH1	A0A285AYH1	A0A285AYH1	Klebsiella grimontii.	Klebsiella grimontii	Klebsiella/Raoultella group	Enterobacterales	Proteobacteria	Gammaproteobacteria	Enterobacteriaceae	NA-Bacteria	Bacteria	KOSB73_210229	0022857 transmembrane transporter activity	None	None	None	None	IPR020846	IPR011701	IPR036259	IPR005829	None	EMBL-CDS:SNU33735.1	1	FALSE	None	None	PF07690	None	FALSE	407	BLASTHIT	complete	yes	None	NA	2058152	TrEMBL
A0A1S6QGD4	A0A1S6QGD4	A0A1S6QGD4	Lentilactobacillus curieae.	Lentilactobacillus curieae	Lentilactobacillus	Lactobacillales	Firmicutes	Bacilli	Lactobacillaceae	Terrabacteria group	Bacteria	PL11_001395	0022857 transmembrane transporter activity	None	None	None	None	IPR020846	IPR011701	IPR036259	None	lcu:PL11_001395	GI:1151236501|GI:737179856|EMBL-CDS:AQW20660.1|REFSEQ:WP_035165793.1	1	FALSE	None	None	PF07690	None	FALSE	407	BLASTHIT	complete	yes	1138822.PL11_00345	NA	1138822	TrEMBL
A0A1P8Q1U2	A0A1P8Q1U2	A0A1P8Q1U2	Companilactobacillus allii.	Companilactobacillus allii	Companilactobacillus	Lactobacillales	Firmicutes	Bacilli	Lactobacillaceae	Terrabacteria group	Bacteria	BTM29_04320	0022857 transmembrane transporter activity	None	None	None	None	IPR020846	IPR011701	IPR036259	IPR005829	lalw:BTM29_04320	GI:1134956620|GI:1140749731|EMBL-CDS:APX71828.1|REFSEQ:WP_076614332.1	1	FALSE	None	None	PF07690	None	FALSE	407	BLASTHIT	complete	yes	1847728.BTM29_04320	NA	1847728	TrEMBL
A0A165S0B2	A0A165S0B2|A0A165Z2M3|A0A166B298|A0A2S3U545|A0A6F9Z4Y9|A0A6P1PIA4|A0A806I9P2|A0A837P391|D7VEQ6	A0A165S0B2	Lactiplantibacillus plantarum|Lactiplantibacillus plantarum subsp. plantarum.|Lactiplantibacillus plantarum ZJ316.|Lactiplantibacillus plantarum WJL.|Lactiplantibacillus plantarum subsp. plantarum ATCC 14917 = JCM 1149 =CGMCC 1.2437.	Lactiplantibacillus plantarum|Lactiplantibacillus plantarum subsp. plantarum|Lactiplantibacillus plantarum ZJ316|Lactiplantibacillus plantarum WJL|Lactiplantibacillus plantarum subsp. plantarum ATC	Lactiplantibacillus	Lactobacillales	Firmicutes	Bacilli	Lactobacillaceae	Terrabacteria group	Bacteria	Nizo1839_0308|SN35N_1688|S101258_01852|IYO1511_25640|C7M36_01292|zj316_0131|WJL_0225	0022857 transmembrane transporter activity	None	None	Gastrointestinal tract	Not Specified|Microaerophilic	IPR020846	IPR011701	IPR036259	IPR005829	lpt:zj316_0131	GI:1023835881|GI:1023875749|GI:1023881150|GI:666672751|EMBL-CDS:KEZ12328.1|EMBL-CDS:KZU52957.1|EMBL-CDS:KZU96755.1|EMBL-CDS:QHM50266.1|GI:1023763576|GI:966126479|EMBL-CDS:KZT83312.1|GI:1060147309|GI:924523705|EMBL-CDS:BBA82067.1|EMBL-CDS:POD83989.1|EMBL-CDS:GFH84126.1|EMBL-CDS:QHM37021.1|GI:448273151|EMBL-CDS:AGE37670.1|EMBL-CDS:KPN43152.1|EMBL-CDS:EFK28342.1|EMBL-CDS:KRL34979.1	9	False|True	fig|1590.142.peg.3098|fig|1590.174.peg.982|fig|525338.16.peg.2549	None	PF07690	None	FALSE	407	BLASTHIT	complete	yes	None	NA	1590|337330|1284663|1350466|525338	TrEMBL
A0A162RHW6	A0A162RHW6	A0A162RHW6	Clostridium magnum DSM 2767.	Clostridium magnum DSM 2767	Clostridium	Eubacteriales	Firmicutes	Clostridia	Clostridiaceae	Terrabacteria group	Bacteria	CLMAG_49350	0022857 transmembrane transporter activity	None	None	None	None	IPR020846	IPR011701	IPR036259	IPR005829	None	GI:1020666448|GI:1054866338|EMBL-CDS:KZL89921.1|REFSEQ:WP_066628366.1	1	FALSE	fig|1121326.3.peg.4997	None	PF07690	None	FALSE	407	BLASTHIT	complete	yes	1121326.CLMAG_49350	NA	1121326	TrEMBL
A0A0R2BUM7	A0A0R2BUM7	A0A0R2BUM7	Lapidilactobacillus dextrinicus DSM 20335.	Lapidilactobacillus dextrinicus DSM 20335	Lapidilactobacillus	Lactobacillales	Firmicutes	Bacilli	Lactobacillaceae	Terrabacteria group	Bacteria	FC84_GL001371	0022857 transmembrane transporter activity	None	None	None	None	IPR020846	IPR011701	IPR036259	IPR005829	None	GI:948862335|GI:951378781|EMBL-CDS:KRM79203.1|REFSEQ:WP_057754961.1	1	FALSE	fig|1423738.3.peg.1385	None	PF07690	None	FALSE	407	BLASTHIT	complete		1423738.FC84_GL001371	NA	1423738	TrEMBL
A0A0R1I3V1	A0A0R1I3V1	A0A0R1I3V1	Companilactobacillus kimchii DSM 13961 = JCM 10707.	Companilactobacillus kimchii DSM 13961 = JCM 10707	Companilactobacillus	Lactobacillales	Firmicutes	Bacilli	Lactobacillaceae	Terrabacteria group	Bacteria	FC97_GL000047	0022857 transmembrane transporter activity	None	None	None	None	IPR020846	IPR011701	IPR036259	IPR005829	None	GI:948621405|EMBL-CDS:KRK53328.1	1	FALSE	fig|1423765.4.peg.49	None	PF07690	None	FALSE	407	BLASTHIT	complete	yes	None	NA	1423765	TrEMBL
A0A0M1LHI5	A0A0M1LHI5|A0A6B4HLD6|A0A6B4JN01|A0A6B4PJ94|A0A6B4QKZ5	A0A0M1LHI5	Clostridium botulinum.	Clostridium botulinum	Clostridium	Eubacteriales	Firmicutes	Clostridia	Clostridiaceae	Terrabacteria group	Bacteria	FDA13_03080|FDB23_06380	0022857 transmembrane transporter activity	None	None	Not Specified	Obligate anaerobe	IPR020846	IPR011701	IPR036259	IPR005829	None	GI:923578987|GI:922318197|GI:920935030|EMBL-CDS:NFF88662.1|EMBL-CDS:NFN33826.1|REFSEQ:WP_053341591.1|GI:1001729222|EMBL-CDS:NFI13643.1|REFSEQ:WP_061281221.1|GI:489467078|EMBL-CDS:NFJ58302.1|EMBL-CDS:NFV27362.1|REFSEQ:WP_003372226.1|GI:516437105|GI:751088754|EMBL-CDS:NFN70571.1|EMBL-CDS:NFO22541.1|EMBL-CDS:NFO79512.1|REFSEQ:WP_017826017.1|EMBL-CDS:NFO03748.1	5	FALSE	None	None	PF07690	None	FALSE	407	BLASTHIT	complete	yes	None	NA	1491	TrEMBL
A0A0H3KS07	A0A0H3KS07	A0A0H3KS07	Pantoea ananatis (strain AJ13355)	Pantoea ananatis AJ13355	Pantoea	Enterobacterales	Proteobacteria	Gammaproteobacteria	Erwiniaceae	NA-Bacteria	Bacteria	PAJ_0047	0022857 transmembrane transporter activity	None	None	None	None	IPR020846	IPR011701	IPR036259	IPR005829	paj:PAJ_0047	GI:327392705|EMBL-CDS:BAK10127.1	1	FALSE	fig|932677.3.peg.49	None	PF07690	None	FALSE	407	BLASTHIT	complete	yes	932677.PAJ_0047	NA	932677	TrEMBL
A0A0E4H4L3	A0A0E4H4L3	A0A0E4H4L3	Streptococcus varani.	Streptococcus varani	Streptococcus	Lactobacillales	Firmicutes	Bacilli	Streptococcaceae	Terrabacteria group	Bacteria	BN1356_01388	0022857 transmembrane transporter activity	None	None	None	None	IPR020846	IPR011701	IPR036259	IPR005829	None	EMBL-CDS:CQR25045.1	1	FALSE	None	None	PF07690	None	FALSE	407	BLASTHIT	complete	yes	1608583.BN1356_01388	NA	1608583	TrEMBL
A0A0B6APK6	A0A0B6APK6|A0A0L1LUA0|A0A1I2TEU0|A0A1S2C775|A0A2C2MD30|A0A2C5HIH9|A0A3D8X5P1|A0A5B8Q629|A0A6M6DY48|A0A7W3NB51|A0A806U3D2|A0A897H359|A0A8D3X409|D5DDB3|D5E1I5	A0A0B6APK6	Priestia megaterium (strain ATCC 14581 / DSM 32 / CCUG 1817 / JCM 2506 /NBRC 15308 / NCIMB 9376 / NCTC 10342 / NRRL B-14308 / VKM B-512 / Ford 19)|Priestia megaterium|Priestia aryabhattai.|Priestia megaterium Q3.|Priestia megaterium (strain WSH-002)|Priestia megaterium (strain DSM 319 / IMG 1521)|Priestia megaterium (strain ATCC 12872 / QMB1551)	Priestia megaterium NBRC 15308 = ATCC 14581|Priestia megaterium|Priestia aryabhattai|Priestia megaterium Q3|Priestia megaterium WSH-002|Priestia megaterium DSM 319|Priestia megaterium QM B1551	Priestia	Bacillales	Firmicutes	Bacilli	Bacillaceae	Terrabacteria group	Bacteria	BG04_3794|ACS78_19430|SAMN04487776_102862|BCV52_21410|CN918_11655|COI42_15345|C3744_07525|D0440_18485|FDZ14_20300|HNP21_002869|AS52_01528|ICR95_01020|BMWSH_3717|BMD_1484|BMQ_1503	0022857 transmembrane transporter activity	None	None	None	None	IPR020846	IPR011701	IPR036259	IPR005829	bmeg:BG04_3794|bmh:BMWSH_3717|bmd:BMD_1484|bmq:BMQ_1503	GI:753727268|GI:736645754|GI:694306772|EMBL-CDS:AJI23037.1|REFSEQ:WP_034653309.1|GI:910842320|GI:914729556|EMBL-CDS:KNH19762.1|REFSEQ:WP_050690719.1|GI:1124612848|EMBL-CDS:SFG61086.1|REFSEQ:WP_074894493.1|GI:1098694726|GI:1200192448|GI:1201803347|GI:1095515226|EMBL-CDS:OHY77210.1|REFSEQ:WP_071276002.1|GI:657209779|GI:1150891269|EMBL-CDS:PGK56279.1|REFSEQ:WP_029324173.1|EMBL-CDS:PHF72955.1|EMBL-CD…	15	FALSE	fig|86664.4.peg.3428|fig|592022.4.peg.1411	None	PF07690	None	FALSE	407	BLASTHIT	complete		545693.BMQ_1503	NA	1348623|1404|412384|1452722|1006007|592022|545693	TrEMBL
Q3A2H9	Q3A2H9	Q3A2H9	Syntrophotalea carbinolica (strain DSM 2380 / NBRC 103641 / GraBd1)	Syntrophotalea carbinolica DSM 2380	Syntrophotalea	Desulfuromonadales	Proteobacteria	Deltaproteobacteria	Syntrophotaleaceae	NA-Bacteria	Bacteria	Pcar_2189	0022857 transmembrane transporter activity	None	None	None	None	IPR020846	IPR011701	IPR036259	IPR005829	pca:Pcar_2189	GI:77545866|GI:499661208|EMBL-CDS:ABA89428.1|REFSEQ:WP_011341942.1	1	FALSE	None	None	PF07690	None	FALSE	408	BLASTHIT	complete	yes	338963.Pcar_2189	NA	338963	TrEMBL
M5R515	M5R515	M5R515	Bacillus stratosphericus LAMA 585.	Bacillus stratosphericus LAMA 585	Bacillus	Bacillales	Firmicutes	Bacilli	Bacillaceae	Terrabacteria group	Bacteria	C883_678	0022857 transmembrane transporter activity	None	None	None	None	IPR020846	IPR011701	IPR036259	IPR005829	None	GI:460150153|EMBL-CDS:EMI14495.1	1	FALSE	fig|1236481.3.peg.835	None	PF07690	None	FALSE	408	BLASTHIT	complete	yes	None	NA	1236481	TrEMBL
L1QKW4	L1QKW4	L1QKW4	Clostridium celatum DSM 1785.	Clostridium celatum DSM 1785	Clostridium	Eubacteriales	Firmicutes	Clostridia	Clostridiaceae	Terrabacteria group	Bacteria	HMPREF0216_01056	0022857 transmembrane transporter activity	None	None	Gastrointestinal tract	Anaerobe	IPR020846	IPR011701	IPR036259	IPR005829	None	GI:429187295|GI:491353897|EMBL-CDS:EKY28212.1|REFSEQ:WP_005211819.1	1	TRUE	fig|545697.3.peg.1040	None	PF07690	None	FALSE	408	BLASTHIT	complete		545697.HMPREF0216_01056	NA	545697	TrEMBL
A0A511DRR0	A0A511DRR0|A0A8E1V021	A0A511DRR0	Lentilactobacillus kefiri|Lentilactobacillus kefiri DSM 20587 = JCM 5818.	Lentilactobacillus kefiri|Lentilactobacillus kefiri DSM 20587 = JCM 5818	Lentilactobacillus	Lactobacillales	Firmicutes	Bacilli	Lactobacillaceae	Terrabacteria group	Bacteria	LKE01_03610|FC95_GL000266	0022857 transmembrane transporter activity	None	None	None	None	IPR020846	IPR011701	IPR036259	None	None	EMBL-CDS:GEL27541.1|GI:948830945|EMBL-CDS:KRM49853.1	2	FALSE	None	None	PF07690	None	FALSE	408	BLASTHIT	complete	yes	1423764.FC95_GL000266	NA	33962|1423764	TrEMBL
A0A4R5NK88	A0A4R5NK88	A0A4R5NK88	Secundilactobacillus malefermentans.	Secundilactobacillus malefermentans	Secundilactobacillus	Lactobacillales	Firmicutes	Bacilli	Lactobacillaceae	Terrabacteria group	Bacteria	C5L31_001682	0022857 transmembrane transporter activity	None	None	None	None	IPR020846	IPR011701	IPR036259	IPR005829	None	GI:498305217|EMBL-CDS:TDG75052.1|REFSEQ:WP_010619373.1	1	FALSE	None	None	PF07690	None	FALSE	408	BLASTHIT	complete	yes	1122149.BACN01000021_gene552	NA	176292	TrEMBL
A0A401FNN0	A0A401FNN0	A0A401FNN0	Lentilactobacillus curieae.	Lentilactobacillus curieae	Lentilactobacillus	Lactobacillales	Firmicutes	Bacilli	Lactobacillaceae	Terrabacteria group	Bacteria	NBRC111893_2093	0022857 transmembrane transporter activity	None	None	None	None	IPR020846	IPR011701	IPR036259	None	None	EMBL-CDS:GAY73947.1	1	FALSE	None	None	PF07690	None	FALSE	408	BLASTHIT	complete	yes	None	NA	1138822	TrEMBL
A0A385NTM6	A0A385NTM6	A0A385NTM6	Bacillus sp. Y1.	Bacillus sp. Y1	Bacillus	Bacillales	Firmicutes	Bacilli	Bacillaceae	Terrabacteria group	Bacteria	DOE78_20605	0022857 transmembrane transporter activity	None	None	None	None	IPR020846	IPR011701	IPR036259	IPR005829	bacq:DOE78_20605	GI:1480123693|EMBL-CDS:AYA77630.1	1	FALSE	None	None	PF07690	None	FALSE	408	BLASTHIT	complete	yes	None	NA	352858	TrEMBL
A0A374AN23	A0A374AN23|A0A4P8IGE1|A0A6N2TVJ6|B0MDV0	A0A374AN23	Anaerostipes sp. AF04-45.|Anaerostipes rhamnosivorans.|Anaerostipes caccae.|Anaerostipes caccae (strain DSM 14662 / CCUG 47493 / JCM 13470 / NCIMB13811 / L1-92)	Anaerostipes sp. AF04-45|Anaerostipes rhamnosivorans|Anaerostipes caccae|Anaerostipes caccae L1-92	Anaerostipes	Eubacteriales	Firmicutes	Clostridia	Lachnospiraceae	Terrabacteria group	Bacteria	DWV34_10275|AR1Y2_1559|ACLFYP115_01564|ANACAC_01743	0022857 transmembrane transporter activity	None	None	Gastrointestinal tract	Anaerobe	IPR020846	IPR011701	IPR036259	IPR005829	arf:AR1Y2_1559	GI:493614962|EMBL-CDS:RGH22720.1|REFSEQ:WP_006567226.1|EMBL-CDS:QCP35013.1|GI:316900620|EMBL-CDS:VYT08071.1|GI:167653991|EMBL-CDS:EDR98120.1	4	FALSE	None	None	PF07690	None	FALSE	408	BLASTHIT	complete	yes	411490.ANACAC_01743	NA	2292912|1229621|105841|411490	TrEMBL
A0A316A233	A0A316A233	A0A316A233	Faecalicatena contorta.	Faecalicatena contorta	Faecalicatena	Eubacteriales	Firmicutes	Clostridia	Lachnospiraceae	Terrabacteria group	Bacteria	None	0022857 transmembrane transporter activity	None	None	None	None	IPR020846	IPR011701	IPR036259	IPR005829	None	EMBL-CDS:PWJ51298.1|EMBL-CDS:SUQ12854.1	1	FALSE	None	None	PF07690	None	FALSE	408	BLASTHIT	complete	yes	None	NA	39482	TrEMBL
A0A2R7ZVQ3	A0A2R7ZVQ3|A0A5F0MH69	A0A2R7ZVQ3	Carnobacterium divergens	Carnobacterium divergens	Carnobacterium	Lactobacillales	Firmicutes	Bacilli	Carnobacteriaceae	Terrabacteria group	Bacteria	None	0022857 transmembrane transporter activity	None	None	None	None	IPR020846	IPR011701	IPR036259	IPR005829	None	EMBL-CDS:SPC37160.1|EMBL-CDS:TFJ03049.1|EMBL-CDS:TFI74824.1|EMBL-CDS:TFJ25560.1	2	FALSE	None	None	PF07690	None	FALSE	408	BLASTHIT	complete	yes	2748.CDIV41_270286	NA	2748	TrEMBL
A0A223EP25	A0A223EP25	A0A223EP25	Peribacillus simplex NBRC 15720 = DSM 1321.	Peribacillus simplex NBRC 15720 = DSM 1321	Peribacillus	Bacillales	Firmicutes	Bacilli	Bacillaceae	Terrabacteria group	Bacteria	BS1321_25630	0022857 transmembrane transporter activity	None	None	None	None	IPR020846	IPR011701	IPR036259	IPR005829	None	GI:1020097929|GI:1229107866|EMBL-CDS:ASS96983.1|REFSEQ:WP_063233745.1	1	FALSE	None	None	PF07690	None	FALSE	408	BLASTHIT	complete		None	NA	1349754	TrEMBL
A0A202FAV0	A0A202FAV0|A0A210PA25|A0A5P8QIQ2	A0A202FAV0	Companilactobacillus bobalius.|Companilactobacillus kimchii.|Companilactobacillus paralimentarius.	Companilactobacillus bobalius|Companilactobacillus kimchii|Companilactobacillus paralimentarius	Companilactobacillus	Lactobacillales	Firmicutes	Bacilli	Lactobacillaceae	Terrabacteria group	Bacteria	LKACC16343_01464|LKACC12383_00961|LP238_06420	0022857 transmembrane transporter activity	None	None	None	None	IPR020846	IPR011701	IPR036259	IPR005829	None	GI:1202116733|GI:949514170|EMBL-CDS:OVE97582.1|REFSEQ:WP_056954867.1|GI:949528917|GI:1205805278|EMBL-CDS:OWF33355.1|REFSEQ:WP_056967605.1|GI:640660653|EMBL-CDS:QFR69472.1|REFSEQ:WP_025086189.1	3	FALSE	None	None	PF07690	None	FALSE	408	BLASTHIT	complete	yes	None	NA	2801451|2801452|83526	TrEMBL
A0A161X750	A0A161X750	A0A161X750	Clostridium magnum DSM 2767.	Clostridium magnum DSM 2767	Clostridium	Eubacteriales	Firmicutes	Clostridia	Clostridiaceae	Terrabacteria group	Bacteria	CLMAG_49400	0022857 transmembrane transporter activity	None	None	None	None	IPR020846	IPR011701	IPR036259	IPR005829	None	GI:1020666453|GI:1054866351|EMBL-CDS:KZL89926.1|REFSEQ:WP_066628379.1	1	FALSE	fig|1121326.3.peg.5002	None	PF07690	None	FALSE	408	BLASTHIT	complete	yes	1121326.CLMAG_49400	NA	1121326	TrEMBL
A0A0R1RCR1	A0A0R1RCR1	A0A0R1RCR1	Furfurilactobacillus rossiae DSM 15814.	Furfurilactobacillus rossiae DSM 15814	Furfurilactobacillus	Lactobacillales	Firmicutes	Bacilli	Lactobacillaceae	Terrabacteria group	Bacteria	FD35_GL002625	0022857 transmembrane transporter activity	None	None	None	None	IPR020846	IPR011701	IPR036259	IPR005829	None	GI:948728895|EMBL-CDS:KRL54556.1	1	FALSE	fig|1114972.6.peg.2691	None	PF07690	None	FALSE	408	BLASTHIT	complete	yes	1114972.AUAW01000012_gene1138	NA	1114972	TrEMBL
A0A0R1Q7L4	A0A0R1Q7L4	A0A0R1Q7L4	Liquorilactobacillus uvarum DSM 19971.	Liquorilactobacillus uvarum DSM 19971	Liquorilactobacillus	Lactobacillales	Firmicutes	Bacilli	Lactobacillaceae	Terrabacteria group	Bacteria	FD20_GL002147	0022857 transmembrane transporter activity	None	None	None	None	IPR020846	IPR011701	IPR036259	IPR005829	None	GI:951359769|GI:948711189|EMBL-CDS:KRL38194.1|REFSEQ:WP_057736408.1	1	FALSE	fig|1423812.3.peg.2278	None	PF07690	None	FALSE	408	BLASTHIT	complete	yes	1423812.FD20_GL002147	NA	1423812	TrEMBL
A0A0R1LJ19	A0A0R1LJ19	A0A0R1LJ19	Levilactobacillus acidifarinae DSM 19394.	Levilactobacillus acidifarinae DSM 19394	Levilactobacillus	Lactobacillales	Firmicutes	Bacilli	Lactobacillaceae	Terrabacteria group	Bacteria	FD25_GL002293	0022857 transmembrane transporter activity	None	None	None	None	IPR020846	IPR011701	IPR036259	None	None	GI:951428020|GI:948666226|EMBL-CDS:KRK95837.1|REFSEQ:WP_057801017.1	1	FALSE	fig|1423715.3.peg.2368	None	PF07690	None	FALSE	408	BLASTHIT	complete	yes	1423715.FD25_GL002293	NA	1423715	TrEMBL
A0A0R1L3E4	A0A0R1L3E4	A0A0R1L3E4	Lentilactobacillus sunkii DSM 19904.	Lentilactobacillus sunkii DSM 19904	Lentilactobacillus	Lactobacillales	Firmicutes	Bacilli	Lactobacillaceae	Terrabacteria group	Bacteria	FD17_GL001361	0022857 transmembrane transporter activity	None	None	None	None	IPR020846	IPR011701	IPR036259	None	None	GI:948657100|EMBL-CDS:KRK87281.1	1	FALSE	fig|1423808.3.peg.1374	None	PF07690	None	FALSE	408	BLASTHIT	complete	yes	None	NA	1423808	TrEMBL
A0A0E2UCW8	A0A0E2UCW8|A0A2I8AMQ0|F1Z2N3	A0A0E2UCW8	Streptococcus parauberis.|Streptococcus parauberis NCFD 2020.	Streptococcus parauberis|Streptococcus parauberis NCFD 2020	Streptococcus	Lactobacillales	Firmicutes	Bacilli	Streptococcaceae	Terrabacteria group	Bacteria	SPSF3K_01893|SPB_1101	0022857 transmembrane transporter activity	None	None	None	None	IPR020846	IPR011701	IPR036259	IPR005829	None	GI:489198125|EMBL-CDS:GAJ61988.1|EMBL-CDS:PCH12810.1|REFSEQ:WP_003107409.1|GI:1012148076|GI:1335030826|GI:490355175|GI:1012152014|GI:1012152111|EMBL-CDS:AUT06613.1|REFSEQ:WP_004234948.1|GI:326908042|GI:489196489|EMBL-CDS:EGE54956.1|REFSEQ:WP_003105797.1	3	FALSE	None	None	PF07690	None	FALSE	408	BLASTHIT	complete	yes	936154.STP_1201|873447.SPB_1101	NA	1348|873447	TrEMBL
A0A080KDN9	A0A080KDN9|A0A242NEN1|A0A556SUC2	A0A080KDN9	Gilliamella apicola SCGC AB-598-B02.|Gilliamella apicola.	Gilliamella apicola SCGC AB-598-B02|Gilliamella apicola	Gilliamella	Orbales	Proteobacteria	Gammaproteobacteria	Orbaceae	NA-Bacteria	Bacteria	GASC598B02_008090|B6D08_11560|FPQ15_02660	0022857 transmembrane transporter activity	None	None	None	None	IPR020846	IPR011701	IPR036259	IPR005829	None	GI:664676933|EMBL-CDS:KES17146.1|GI:1193008237|GI:1193027008|GI:1193042488|GI:1193037160|GI:1193010029|EMBL-CDS:OTP98276.1|EMBL-CDS:TSK04735.1	3	FALSE	fig|1445513.3.peg.1223	None	PF07690	None	FALSE	408	BLASTHIT	complete		None	NA	1445513|1196095	TrEMBL
R3W2K5	R3W2K5	R3W2K5	Enterococcus phoeniculicola ATCC BAA-412.	Enterococcus phoeniculicola ATCC BAA-412	Enterococcus	Lactobacillales	Firmicutes	Bacilli	Enterococcaceae	Terrabacteria group	Bacteria	UC3_02240	0022857 transmembrane transporter activity	None	None	None	None	IPR020846	IPR011701	IPR036259	IPR005829	None	GI:487224166|GI:508205612|GI:498463497|EMBL-CDS:EOL41892.1|REFSEQ:WP_010768884.1	1	FALSE	fig|1158610.3.peg.2215	None	PF07690	None	FALSE	409	BLASTHIT	complete	yes	154621.RV11_GL001554	NA	1158610	TrEMBL
D4GJQ7	D4GJQ7	D4GJQ7	Pantoea ananatis (strain LMG 20103)	Pantoea ananatis LMG 20103	Pantoea	Enterobacterales	Proteobacteria	Gammaproteobacteria	Erwiniaceae	NA-Bacteria	Bacteria	PANA_0700	0022857 transmembrane transporter activity	None	None	None	None	IPR020846	IPR011701	IPR036259	IPR005829	pam:PANA_0700	GI:291151283|EMBL-CDS:ADD75867.1	1	FALSE	None	None	PF07690	None	FALSE	409	BLASTHIT	complete	yes	706191.PANA_0700	NA	706191	TrEMBL
A0A6I6EBN4	A0A6I6EBN4|A0A6L6GP36	A0A6I6EBN4	Erwinia sp. J780.|Erwinia sp. J316.	Erwinia sp. J780|Erwinia sp. J316	Erwinia	Enterobacterales	Proteobacteria	Gammaproteobacteria	Erwiniaceae	NA-Bacteria	Bacteria	GN242_08040|GK011_05040	0022857 transmembrane transporter activity	None	None	None	None	IPR020846	IPR011701	IPR036259	IPR005829	erwi:GN242_08040	EMBL-CDS:QGU87164.1|EMBL-CDS:MTD26312.1	2	FALSE	None	None	PF07690	None	FALSE	409	BLASTHIT	complete	yes	None	NA	2681984|2675300	TrEMBL
A0A5P8PX83	A0A5P8PX83	A0A5P8PX83	Levilactobacillus zymae.	Levilactobacillus zymae	Levilactobacillus	Lactobacillales	Firmicutes	Bacilli	Lactobacillaceae	Terrabacteria group	Bacteria	LZ395_10285	0022857 transmembrane transporter activity	None	None	None	None	IPR020846	IPR011701	IPR036259	IPR005829	None	GI:951355609|EMBL-CDS:QFR61890.1|REFSEQ:WP_057732566.1	1	FALSE	None	None	PF07690	None	FALSE	409	BLASTHIT	complete	yes	None	NA	267363	TrEMBL
A0A561DQC1	A0A561DQC1	A0A561DQC1	[Brevibacterium] frigoritolerans.	Peribacillus frigoritolerans	Peribacillus	Bacillales	Firmicutes	Bacilli	Bacillaceae	Terrabacteria group	Bacteria	FB545_0085	0022857 transmembrane transporter activity	None	None	None	None	IPR020846	IPR011701	IPR036259	IPR005829	None	EMBL-CDS:TWE05560.1	1	FALSE	None	None	PF07690	None	FALSE	409	BLASTHIT	complete	yes	None	NA	450367	TrEMBL
A0A3N0FYG4	A0A3N0FYG4	A0A3N0FYG4	Dickeya undicola.	Dickeya undicola	Dickeya	Enterobacterales	Proteobacteria	Gammaproteobacteria	Pectobacteriaceae	NA-Bacteria	Bacteria	EF878_13250	0022857 transmembrane transporter activity	None	None	None	None	IPR020846	IPR011701	IPR036259	IPR005829	None	EMBL-CDS:RNM05234.1	1	FALSE	None	None	PF07690	None	FALSE	409	BLASTHIT	complete	yes	None	NA	1577887	TrEMBL
A0A2N8PXQ9	A0A2N8PXQ9|A0A437UR61|A0A553S8A4|A0A6I7ZFL2|S0RGL4	A0A2N8PXQ9	Enterococcus avium|Enterococcus sp. T0101B.F-10.|Enterococcus avium ATCC 14025.	Enterococcus avium|Enterococcus sp. T0101B.F-10|Enterococcus avium ATCC 14025	Enterococcus	Lactobacillales	Firmicutes	Bacilli	Enterococcaceae	Terrabacteria group	Bacteria	EK398_15440|D4M89_00610|OMU_03614	0022857 transmembrane transporter activity	None	None	Skin	Facultative	IPR020846	IPR011701	IPR036259	IPR005829	eav:EH197_11300	EMBL-CDS:MZJ82152.1|EMBL-CDS:PNE50044.1|EMBL-CDS:QCQ12739.1|EMBL-CDS:RVU96125.1|GI:896218041|GI:1509181526|EMBL-CDS:AYQ24459.1|EMBL-CDS:TRZ33205.1|REFSEQ:WP_049221043.1|GI:510806630|EMBL-CDS:TXV50264.1|REFSEQ:WP_016181390.1|GI:508165033|GI:508243901|EMBL-CDS:EOT41607.1	5	FALSE	fig|1140002.3.peg.3608	None	PF07690	None	FALSE	409	BLASTHIT	complete	yes	1140002.I570_03343	NA	33945|2315837|1140002	TrEMBL
A0A174IKP4	A0A174IKP4|A0A1C6K3E6	A0A174IKP4	Clostridium disporicum.|uncultured Clostridium sp.	Clostridium disporicum|uncultured Clostridium sp.	Clostridium	Eubacteriales	Firmicutes	Clostridia	Clostridiaceae	Terrabacteria group	Bacteria	ERS852470_01690	0022857 transmembrane transporter activity	None	None	None	None	IPR020846	IPR011701	IPR036259	IPR005829	None	GI:755046103|EMBL-CDS:CUO19664.1|REFSEQ:WP_042398557.1|EMBL-CDS:SCJ55476.1|EMBL-CDS:SCJ88856.1	2	FALSE	None	None	PF07690	None	FALSE	409	BLASTHIT	complete		None	NA	84024|59620	TrEMBL
A0A174A099	A0A174A099|A0A7T0D119	A0A174A099	Sarcina ventriculi|Sarcina sp. JB2.	Sarcina ventriculi|Sarcina sp. JB2	Sarcina	Eubacteriales	Firmicutes	Clostridia	Clostridiaceae	Terrabacteria group	Bacteria	ERS852473_01169|HH195_03030	0022857 transmembrane transporter activity	None	None	None	None	IPR020846	IPR011701	IPR036259	IPR005829	sarj:HH195_03030	GI:941978048|EMBL-CDS:CUN81573.1|REFSEQ:WP_055258540.1|EMBL-CDS:QPJ84939.1	2	FALSE	None	None	PF07690	None	FALSE	409	BLASTHIT	complete	yes	1267.ERS852473_01169	NA	1267|2726954	TrEMBL
A0A0R2IXP5	A0A0R2IXP5|A0A2N5JIQ3|A0A8G8VPZ4|A0A8G8W4A1|A0A8I0F341	A0A0R2IXP5	Carnobacterium maltaromaticum DSM 20342.|Carnobacterium maltaromaticum	Carnobacterium maltaromaticum DSM 20342|Carnobacterium maltaromaticum	Carnobacterium	Lactobacillales	Firmicutes	Bacilli	Carnobacteriaceae	Terrabacteria group	Bacteria	IV70_GL002088|CYV28_05730|GLO24_12540	0022857 transmembrane transporter activity	None	None	None	None	IPR020846	IPR011701	IPR036259	IPR005829	None	GI:497737163|GI:948953606|EMBL-CDS:KRN66532.1|REFSEQ:WP_010051347.1|EMBL-CDS:PLS44548.1|EMBL-CDS:TFJ24450.1|EMBL-CDS:TFJ32993.1|EMBL-CDS:TFJ35109.1|EMBL-CDS:TFJ42298.1|EMBL-CDS:TFJ55682.1|EMBL-CDS:TFJ60529.1|EMBL-CDS:TFJ63380.1|EMBL-CDS:TFJ72097.1|EMBL-CDS:TFJ77010.1|GI:949569062|EMBL-CDS:MBC9809988.1	5	FALSE	fig|1449341.4.peg.2170	None	PF07690	None	FALSE	409	BLASTHIT	complete	yes	None	NA	1449341|2751	TrEMBL
A0A0R2HY04	A0A0R2HY04|A0A5E9H114|A0A5F0MLF8|A0A7I0FG44	A0A0R2HY04	Carnobacterium divergens DSM 20623.|Carnobacterium divergens	Carnobacterium divergens DSM 20623|Carnobacterium divergens	Carnobacterium	Lactobacillales	Firmicutes	Bacilli	Carnobacteriaceae	Terrabacteria group	Bacteria	IV74_GL001596|NCTC13772_00425|CKN77_04145	0022857 transmembrane transporter activity	None	None	None	None	IPR020846	IPR011701	IPR036259	IPR005829	None	GI:948944422|GI:736559406|EMBL-CDS:KRN57648.1|REFSEQ:WP_034571711.1|EMBL-CDS:SUX16337.1|EMBL-CDS:TFI96996.1|EMBL-CDS:TFJ04551.1|EMBL-CDS:TFJ42757.1	4	FALSE	fig|1449336.4.peg.1628	None	PF07690	None	FALSE	409	BLASTHIT	complete	yes	1449336.JQLO01000001_gene1769	NA	1449336|2748	TrEMBL
A0A0R1RDT1	A0A0R1RDT1	A0A0R1RDT1	Furfurilactobacillus rossiae DSM 15814.	Furfurilactobacillus rossiae DSM 15814	Furfurilactobacillus	Lactobacillales	Firmicutes	Bacilli	Lactobacillaceae	Terrabacteria group	Bacteria	FD35_GL002622	0022857 transmembrane transporter activity	None	None	None	None	IPR020846	IPR011701	IPR036259	IPR005829	None	GI:948728892|EMBL-CDS:KRL54553.1	1	FALSE	fig|1114972.6.peg.2688	None	PF07690	None	FALSE	409	BLASTHIT	complete	yes	1114972.AUAW01000012_gene1141	NA	1114972	TrEMBL
A0A0R1M168	A0A0R1M168	A0A0R1M168	Schleiferilactobacillus odoratitofui DSM 19909 = JCM 15043.	Schleiferilactobacillus odoratitofui DSM 19909 = J	Secundilactobacillus	Lactobacillales	Firmicutes	Bacilli	Lactobacillaceae	Terrabacteria group	Bacteria	FD04_GL000566	0022857 transmembrane transporter activity	None	None	None	None	IPR020846	IPR011701	IPR036259	IPR005829	None	GI:948669292|GI:949506052|EMBL-CDS:KRK98825.1|REFSEQ:WP_056947346.1	1	FALSE	fig|1423776.4.peg.570	None	PF07690	None	FALSE	409	BLASTHIT	complete	yes	1423776.FD04_GL000566	NA	1423776	TrEMBL
A0A0A8FA71	A0A0A8FA71|A0A6H1S0G6|A0A8F9UN47	A0A0A8FA71	Dickeya zeae EC1.|Dickeya zeae.	Dickeya zeae EC1|Dickeya zeae	Dickeya	Enterobacterales	Proteobacteria	Gammaproteobacteria	Pectobacteriaceae	NA-Bacteria	Bacteria	W909_03880|DWV07_03910|FGI04_14985	0022857 transmembrane transporter activity	None	None	None	None	IPR020846	IPR011701	IPR036259	IPR005829	dzc:W909_03880	GI:744785009|GI:515509044|EMBL-CDS:AJC65266.1|REFSEQ:WP_016942298.1|EMBL-CDS:QIZ46091.1|EMBL-CDS:QYM97158.1	3	FALSE	fig|1427366.4.peg.814	None	PF07690	None	FALSE	409	BLASTHIT	complete	yes	None	NA	1427366|204042	TrEMBL
A0A0A6S722	A0A0A6S722	A0A0A6S722	Streptococcus uberis.	Streptococcus uberis	Streptococcus	Lactobacillales	Firmicutes	Bacilli	Streptococcaceae	Terrabacteria group	Bacteria	NC01_02680	0022857 transmembrane transporter activity	None	None	Oral	Not Specified	IPR020846	IPR011701	IPR036259	IPR005829	None	GI:724486348|GI:739772979|EMBL-CDS:KHD45954.1|REFSEQ:WP_037625237.1	1	FALSE	None	None	PF07690	None	FALSE	409	BLASTHIT	complete	yes	None	NA	1349	TrEMBL
A0A071LYH5	A0A071LYH5|A0A317Q1B3	A0A071LYH5	Mangrovibacter sp. MFB070.|Mangrovibacter plantisponsor.	Mangrovibacter sp. MFB070|Mangrovibacter plantisponsor	Mangrovibacter	Enterobacterales	Proteobacteria	Gammaproteobacteria	Enterobacteriaceae	NA-Bacteria	Bacteria	DT73_08275|DES37_106265	0022857 transmembrane transporter activity	None	None	None	None	IPR020846	IPR011701	IPR036259	IPR005829	None	GI:653404503|GI:738149205|EMBL-CDS:KEA53345.1|REFSEQ:WP_036106625.1|EMBL-CDS:PWW09141.1	2	FALSE	None	None	PF07690	None	FALSE	409	BLASTHIT	complete	yes	1224318.DT73_08275	NA	1224318|451513	TrEMBL
E7H680	E7H680|R5PRD6|S3BF80	E7H680	Sutterella wadsworthensis 3_1_45B.|Sutterella wadsworthensis CAG:135.|Sutterella wadsworthensis HGA0223.	Sutterella wadsworthensis 3_1_45B|Sutterella wadsworthensis CAG:135|Sutterella wadsworthensis HGA0223	Sutterella	Burkholderiales	Proteobacteria	Betaproteobacteria	Sutterellaceae	NA-Bacteria	Bacteria	HMPREF9464_02218|BN489_01244|HMPREF1476_01362	0022857 transmembrane transporter activity	None	None	Gastrointestinal tract	Not Specified	IPR020846	IPR011701	IPR036259	None	None	GI:491574929|GI:319803703|EMBL-CDS:EFW00644.1|REFSEQ:WP_005432508.1|EMBL-CDS:CCZ16634.1|GI:512178372|GI:512681999|EMBL-CDS:EPD99091.1|REFSEQ:WP_016474587.1	3	FALSE	fig|1203554.3.peg.1423	None	PF07690	None	FALSE	410	BLASTHIT	complete	yes	742821.HMPREF9464_02218|1203554.HMPREF1476_01362	NA	742821|1263111|1203554	TrEMBL
A0A8I1VCQ1	A0A8I1VCQ1	A0A8I1VCQ1	Terrisporobacter glycolicus.	Terrisporobacter glycolicus	Terrisporobacter	Eubacteriales	Firmicutes	Clostridia	Peptostreptococcaceae	Terrabacteria group	Bacteria	J0L31_05655	0022857 transmembrane transporter activity	None	None	Gastrointestinal tract	Not Specified	IPR020846	IPR011701	IPR036259	IPR005829	None	EMBL-CDS:MBN9646465.1	1	FALSE	None	None	PF07690	None	FALSE	410	BLASTHIT	complete	yes	None	NA	36841	TrEMBL
A0A7H4UHK2	A0A7H4UHK2|T5JRV9	A0A7H4UHK2	Lactiplantibacillus plantarum|Lactiplantibacillus plantarum EGD-AQ4.	Lactiplantibacillus plantarum|Lactiplantibacillus plantarum EGD-AQ4	Lactiplantibacillus	Lactobacillales	Firmicutes	Bacilli	Lactobacillaceae	Terrabacteria group	Bacteria	SN13T_1934|N692_07585	0022857 transmembrane transporter activity	None	None	Gastrointestinal tract	Not Specified	IPR020846	IPR011701	IPR036259	IPR005829	None	EMBL-CDS:BBM21898.1|GI:532626822|EMBL-CDS:EQM52858.1	2	FALSE	fig|1382301.3.peg.2702	None	PF07690	None	FALSE	410	BLASTHIT	complete	yes	None	NA	1590|1382301	TrEMBL
A0A6G9Q2L8	A0A6G9Q2L8	A0A6G9Q2L8	Lentilactobacillus hilgardii	Lentilactobacillus hilgardii	Lentilactobacillus	Lactobacillales	Firmicutes	Bacilli	Lactobacillaceae	Terrabacteria group	Bacteria	G8J22_00624	0022857 transmembrane transporter activity	None	None	None	None	IPR020846	IPR011701	IPR036259	IPR005829	lhil:G8J22_00624	EMBL-CDS:QIR08690.1	1	FALSE	None	None	PF07690	None	FALSE	410	BLASTHIT	complete	yes	None	NA	1588	TrEMBL
A0A4U9XYC7	A0A4U9XYC7|A0A4V0H571|A0A7W0AR41	A0A4U9XYC7	Streptococcus porcinus.	Streptococcus porcinus	Streptococcus	Lactobacillales	Firmicutes	Bacilli	Streptococcaceae	Terrabacteria group	Bacteria	NCTC10710_00378|NCTC10924_00472|H1B29_00045	0022857 transmembrane transporter activity	None	None	None	None	IPR020846	IPR011701	IPR036259	IPR005829	None	EMBL-CDS:VTS18352.1|EMBL-CDS:VTT42059.1|EMBL-CDS:MBA2794899.1	3	FALSE	None	None	PF07690	None	FALSE	410	BLASTHIT	complete	yes	None	NA	1340	TrEMBL
A0A4U9XHN9	A0A4U9XHN9|A0A4U9XT07|G5K9V8	A0A4U9XHN9	Streptococcus pseudoporcinus.|Streptococcus pseudoporcinus LQ 940-04.	Streptococcus pseudoporcinus|Streptococcus pseudoporcinus LQ 940-04	Streptococcus	Lactobacillales	Firmicutes	Bacilli	Streptococcaceae	Terrabacteria group	Bacteria	NCTC5386_00504|NCTC5385_00620|STRPS_0530	0022857 transmembrane transporter activity	None	None	Urogenital tract	Anaerobe	IPR020846	IPR011701	IPR036259	IPR005829	None	EMBL-CDS:VTS12673.1|EMBL-CDS:VTS16409.1|GI:356738938|GI:495167866|EMBL-CDS:EHI64170.1|REFSEQ:WP_007892663.1	3	FALSE	None	None	PF07690	None	FALSE	410	BLASTHIT	complete	yes	361101.GCA_900102825_00818	NA	361101|875093	TrEMBL
A0A3R8J6E8	A0A3R8J6E8	A0A3R8J6E8	Lactiplantibacillus garii.	Lactiplantibacillus garii	Lactiplantibacillus	Lactobacillales	Firmicutes	Bacilli	Lactobacillaceae	Terrabacteria group	Bacteria	D1831_08780	0022857 transmembrane transporter activity	None	None	None	None	IPR020846	IPR011701	IPR036259	IPR005829	None	EMBL-CDS:RRK10177.1	1	FALSE	None	None	PF07690	None	FALSE	410	BLASTHIT	complete	yes	None	NA	2306423	TrEMBL
A0A3N1WQG0	A0A3N1WQG0	A0A3N1WQG0	Erwinia sp. JUb26.	Erwinia sp. JUb26	Erwinia	Enterobacterales	Proteobacteria	Gammaproteobacteria	Erwiniaceae	NA-Bacteria	Bacteria	EC836_10132	0022857 transmembrane transporter activity	None	None	None	None	IPR020846	IPR011701	IPR036259	IPR005829	None	EMBL-CDS:ROR14547.1	1	FALSE	None	None	PF07690	None	FALSE	410	BLASTHIT	complete		None	NA	2485126	TrEMBL
A0A2X4K5V9	A0A2X4K5V9|B9DV20	A0A2X4K5V9	Streptococcus uberis.|Streptococcus uberis (strain ATCC BAA-854 / 0140J)	Streptococcus uberis|Streptococcus uberis 0140J	Streptococcus	Lactobacillales	Firmicutes	Bacilli	Streptococcaceae	Terrabacteria group	Bacteria	SUB1363	0022857 transmembrane transporter activity	None	None	Oral	Not Specified	IPR020846	IPR011701	IPR036259	IPR005829	sub:SUB1363	GI:739740152|EMBL-CDS:MTD02084.1|EMBL-CDS:SQG46765.1|REFSEQ:WP_037593318.1|GI:506391964|GI:222114297|EMBL-CDS:CAR42949.1|REFSEQ:WP_015911683.1	2	False|True	None	None	PF07690	None	FALSE	410	BLASTHIT	complete		218495.SUB1363	NA	1349|218495	TrEMBL
A0A2X3GRP9	A0A2X3GRP9	A0A2X3GRP9	Klebsiella pneumoniae.	Klebsiella pneumoniae	Klebsiella/Raoultella group	Enterobacterales	Proteobacteria	Gammaproteobacteria	Enterobacteriaceae	NA-Bacteria	Bacteria	NCTC9128_05420	0022857 transmembrane transporter activity	None	None	Airways|Skin	Not Specified	IPR020846	IPR011701	IPR036259	IPR005829	None	EMBL-CDS:SQC39289.1	1	FALSE	None	None	PF07690	None	FALSE	410	BLASTHIT	complete	yes	None	NA	573	TrEMBL
A0A2R3JPA1	A0A2R3JPA1|A0A2R3JWJ8	A0A2R3JPA1	Lactobacillus sp. CBA3605.|Lactobacillus sp. CBA3606.	Lactobacillus sp. CBA3605|Lactobacillus sp. CBA3606	Lactobacillus	Lactobacillales	Firmicutes	Bacilli	Lactobacillaceae	Terrabacteria group	Bacteria	C5Z25_06525|C5Z26_07785	0022857 transmembrane transporter activity	None	None	None	None	IPR020846	IPR011701	IPR036259	IPR005829	None	GI:1354541314|EMBL-CDS:AVK61445.1|GI:1354545754|EMBL-CDS:AVK64015.1	2	FALSE	None	None	PF07690	None	FALSE	410	BLASTHIT	complete	yes	None	NA	2099788|2099789	TrEMBL
A0A2I0Z5I1	A0A2I0Z5I1|F6IXU4	A0A2I0Z5I1	Lactiplantibacillus pentosus|Lactiplantibacillus pentosus MP-10.	Lactiplantibacillus pentosus|Lactiplantibacillus pentosus MP-10	Lactiplantibacillus	Lactobacillales	Firmicutes	Bacilli	Lactobacillaceae	Terrabacteria group	Bacteria	LPE_02535	0022857 transmembrane transporter activity	None	None	None	None	IPR020846	IPR011701	IPR036259	IPR005829	lpg:BB562_15925	GI:1318707111|GI:1487573680|GI:912991422|GI:1487560877|GI:1489986799|EMBL-CDS:AUI80054.1|EMBL-CDS:PRO82317.1|EMBL-CDS:TDG90327.1|REFSEQ:WP_050338216.1|GI:334882466|EMBL-CDS:CCB83484.1	2	FALSE	None	None	PF07690	None	FALSE	410	BLASTHIT	complete	yes	1589.GCA_001188985_00717	NA	1589|1028490	TrEMBL
A0A1V2SLU7	A0A1V2SLU7|A0A4R9DTF4	A0A1V2SLU7	Streptococcus azizii.|Streptococcus sp. AN2.	Streptococcus azizii|Streptococcus sp. AN2	Streptococcus	Lactobacillales	Firmicutes	Bacilli	Streptococcaceae	Terrabacteria group	Bacteria	BVE84_08060|E4T83_06955	0022857 transmembrane transporter activity	None	None	None	None	IPR020846	IPR011701	IPR036259	None	None	GI:1142749138|GI:1141492010|GI:1141491127|GI:1141490658|EMBL-CDS:ONK27387.1|REFSEQ:WP_076996531.1|EMBL-CDS:TFU82853.1	2	FALSE	None	None	PF07690	None	FALSE	410	BLASTHIT	complete	yes	1579424.BVE84_08060	NA	1579424|2558279	TrEMBL
A0A151G283	A0A151G283|A0A199QGN2|A0A370A698|A0A483D2U7|A0A806IYP1	A0A151G283	Lactiplantibacillus plantarum|Lactiplantibacillus paraplantarum.|Lactiplantibacillus plantarum 16.	Lactiplantibacillus plantarum|Lactiplantibacillus paraplantarum|Lactiplantibacillus plantarum 16	Lactiplantibacillus	Lactobacillales	Firmicutes	Bacilli	Lactobacillaceae	Terrabacteria group	Bacteria	A0U96_07325|DQM08_13265|BV299_12520|Lp16_2737	0022857 transmembrane transporter activity	None	None	Gastrointestinal tract	Not Specified	IPR020846	IPR011701	IPR036259	IPR005829	lpx:ASU28_14020|lpz:Lp16_2737	GI:1039029683|GI:1016296883|GI:1102949104|GI:971178231|GI:696567171|EMBL-CDS:ARO04822.1|EMBL-CDS:KYK51021.1|EMBL-CDS:MBP5839772.1|EMBL-CDS:ODO63095.1|REFSEQ:WP_033098931.1|GI:1035628700|GI:727094953|EMBL-CDS:OAX74777.1|REFSEQ:WP_033611614.1|GI:689727636|GI:952463973|EMBL-CDS:RDG09196.1|GI:489741626|GI:1159385429|GI:1101476406|EMBL-CDS:TAT33941.1|REFSEQ:WP_003645689.1|GI:513036995|EMBL-CDS:AGO0939…	5	FALSE	fig|1590.175.peg.3018	None	PF07690	None	FALSE	410	BLASTHIT	complete	yes	None	NA	1590|60520|1327988	TrEMBL
A0A139NST6	A0A139NST6	A0A139NST6	Streptococcus sp. DD13.	Streptococcus sp. DD13	Streptococcus	Lactobacillales	Firmicutes	Bacilli	Streptococcaceae	Terrabacteria group	Bacteria	STRDD13_00194	0022857 transmembrane transporter activity	None	None	None	None	IPR020846	IPR011701	IPR036259	IPR005829	None	GI:1055439761|GI:1002498324|EMBL-CDS:KXT79075.1|REFSEQ:WP_067100663.1	1	FALSE	fig|1777881.3.peg.202	None	PF07690	None	FALSE	410	BLASTHIT	complete	yes	1777881.STRDD13_00194	NA	1777881	TrEMBL
A0A0R1V1Q7	A0A0R1V1Q7	A0A0R1V1Q7	Liquorilactobacillus satsumensis DSM 16230 = JCM 12392.	Liquorilactobacillus satsumensis DSM 16230 = JCM 1	Liquorilactobacillus	Lactobacillales	Firmicutes	Bacilli	Lactobacillaceae	Terrabacteria group	Bacteria	FD50_GL001663	0022857 transmembrane transporter activity	None	None	None	None	IPR020846	IPR011701	IPR036259	None	None	GI:949521764|GI:948774338|EMBL-CDS:KRL97112.1|REFSEQ:WP_056961439.1	1	FALSE	fig|1423801.4.peg.1701	None	PF07690	None	FALSE	410	BLASTHIT	complete	yes	1423801.FD50_GL001663	NA	1423801	TrEMBL
A0A8H9U2K0	A0A8H9U2K0	A0A8H9U2K0	Citrobacter freundii.	Citrobacter freundii	Citrobacter	Enterobacterales	Proteobacteria	Gammaproteobacteria	Enterobacteriaceae	NA-Bacteria	Bacteria	I8140_004060	0022857 transmembrane transporter activity	None	None	Skin	Facultative	IPR020846	IPR011701	IPR036259	None	None	EMBL-CDS:HAT2265214.1	1	FALSE	None	None	PF07690	None	FALSE	411	BLASTHIT	complete	yes	None	NA	546	TrEMBL
A0A7T5BTW9	A0A7T5BTW9	A0A7T5BTW9	Jeotgalicoccus sp. ATCC 8456.	Jeotgalicoccus sp. ATCC 8456	Jeotgalicoccus	Bacillales	Firmicutes	Bacilli	Staphylococcaceae	Terrabacteria group	Bacteria	JEM45_01485	0022857 transmembrane transporter activity	None	None	None	None	IPR020846	IPR011701	IPR036259	IPR005829	jea:JEM45_01485	EMBL-CDS:QQD85328.1	1	FALSE	None	None	PF07690	None	FALSE	411	BLASTHIT	complete		None	NA	946435	TrEMBL
A0A6V7RJH7	A0A6V7RJH7	A0A6V7RJH7	Jeotgalicoccus meleagridis.	Jeotgalicoccus meleagridis	Jeotgalicoccus	Bacillales	Firmicutes	Bacilli	Staphylococcaceae	Terrabacteria group	Bacteria	JEODO184_01135	0022857 transmembrane transporter activity	None	None	None	None	IPR020846	IPR011701|IPR022324	IPR036259	None	None	EMBL-CDS:CAD2077363.1	1	FALSE	None	None	PF07690	None	FALSE	411	BLASTHIT	complete		None	NA	2759181	TrEMBL
A0A6N4HY80	A0A6N4HY80	A0A6N4HY80	Lactobacillus sp.	Lactobacillus sp.	Lactobacillus	Lactobacillales	Firmicutes	Bacilli	Lactobacillaceae	Terrabacteria group	Bacteria	DUD34_00310	0022857 transmembrane transporter activity	None	None	None	None	IPR020846	IPR011701	IPR036259	IPR005829	None	EMBL-CDS:RRG04360.1	1	FALSE	None	None	PF07690	None	FALSE	411	BLASTHIT	complete	yes	None	NA	1591	TrEMBL
A0A6M5D5Q1	A0A6M5D5Q1	A0A6M5D5Q1	Kosakonia sp. MUSA4.	Kosakonia sp. MUSA4	Kosakonia	Enterobacterales	Proteobacteria	Gammaproteobacteria	Enterobacteriaceae	NA-Bacteria	Bacteria	C0557_15825	0022857 transmembrane transporter activity	None	None	None	None	IPR020846	IPR011701	IPR036259	None	None	EMBL-CDS:QJT81431.1	1	FALSE	None	None	PF07690	None	FALSE	411	BLASTHIT	complete	yes	None	NA	2067958	TrEMBL
A0A6L6IJ80	A0A6L6IJ80	A0A6L6IJ80	Escherichia alba.	Escherichia alba	Escherichia	Enterobacterales	Proteobacteria	Gammaproteobacteria	Enterobacteriaceae	NA-Bacteria	Bacteria	GJV78_11735	0022857 transmembrane transporter activity	None	None	None	None	IPR020846	IPR011701	IPR036259	None	None	EMBL-CDS:MTH46912.1	1	FALSE	None	None	PF07690	None	FALSE	411	BLASTHIT	complete	yes	None	NA	2562891	TrEMBL
A0A4R5NDC7	A0A4R5NDC7	A0A4R5NDC7	Secundilactobacillus malefermentans.	Secundilactobacillus malefermentans	Secundilactobacillus	Lactobacillales	Firmicutes	Bacilli	Lactobacillaceae	Terrabacteria group	Bacteria	C5L31_002199	0022857 transmembrane transporter activity	None	None	None	None	IPR020846	IPR011701	IPR036259	None	None	EMBL-CDS:TDG71412.1	1	FALSE	None	None	PF07690	None	FALSE	411	BLASTHIT	complete		1122149.BACN01000027_gene1521	NA	176292	TrEMBL
A0A4P7J323	A0A4P7J323	A0A4P7J323	Citrobacter tructae.	Citrobacter tructae	Citrobacter	Enterobacterales	Proteobacteria	Gammaproteobacteria	Enterobacteriaceae	NA-Bacteria	Bacteria	E4Z61_03990	0022857 transmembrane transporter activity	None	None	None	None	IPR020846	IPR011701	IPR036259	None	citz:E4Z61_03990	EMBL-CDS:QBX79565.1	1	FALSE	None	None	PF07690	None	FALSE	411	BLASTHIT	complete	yes	None	NA	2562449	TrEMBL
A0A410E212	A0A410E212	A0A410E212	Clostridium manihotivorum.	Clostridium manihotivorum	Clostridium	Eubacteriales	Firmicutes	Clostridia	Clostridiaceae	Terrabacteria group	Bacteria	C1I91_22940	0022857 transmembrane transporter activity	None	None	None	None	IPR020846	IPR011701	IPR036259	IPR005829	None	EMBL-CDS:QAA35380.1	1	FALSE	None	None	PF07690	None	FALSE	411	BLASTHIT	complete	yes	None	NA	2320868	TrEMBL
A0A2U1TT36	A0A2U1TT36	A0A2U1TT36	Brenneria sp. CFCC 11842.	Brenneria sp. CFCC 11842	Brenneria	Enterobacterales	Proteobacteria	Gammaproteobacteria	Pectobacteriaceae	NA-Bacteria	Bacteria	DDT56_16905	0022857 transmembrane transporter activity	None	None	None	None	IPR020846	IPR011701	IPR036259	None	None	EMBL-CDS:PWC12567.1	1	FALSE	None	None	PF07690	None	FALSE	411	BLASTHIT	complete	yes	None	NA	2173106	TrEMBL
A0A2U1TKU2	A0A2U1TKU2	A0A2U1TKU2	Brenneria roseae subsp. americana.	Brenneria roseae subsp. americana	Brenneria	Enterobacterales	Proteobacteria	Gammaproteobacteria	Pectobacteriaceae	NA-Bacteria	Bacteria	B4923_17800	0022857 transmembrane transporter activity	None	None	None	None	IPR020846	IPR011701	IPR036259	None	None	EMBL-CDS:PWC09989.1	1	FALSE	None	None	PF07690	None	FALSE	411	BLASTHIT	complete	yes	None	NA	1508507	TrEMBL
A0A2S4RYY7	A0A2S4RYY7	A0A2S4RYY7	Citrobacter amalonaticus.	Citrobacter amalonaticus	Citrobacter	Enterobacterales	Proteobacteria	Gammaproteobacteria	Enterobacteriaceae	NA-Bacteria	Bacteria	C3430_11965	0022857 transmembrane transporter activity	None	None	None	None	IPR020846	IPR011701	IPR036259	None	None	EMBL-CDS:POU65993.1	1	FALSE	None	None	PF07690	None	FALSE	411	BLASTHIT	complete	yes	None	NA	35703	TrEMBL
A0A1Y6JWE8	A0A1Y6JWE8|A0A5P8PTR7	A0A1Y6JWE8	Levilactobacillus zymae.	Levilactobacillus zymae	Levilactobacillus	Lactobacillales	Firmicutes	Bacilli	Lactobacillaceae	Terrabacteria group	Bacteria	LZ3411_1216|LZ395_03820	0022857 transmembrane transporter activity	None	None	None	None	IPR020846	IPR011701	IPR036259	IPR005829	lzy:LZ3411_1216	EMBL-CDS:SMS14266.1|GI:951353822|EMBL-CDS:QFR60706.1|REFSEQ:WP_057730911.1	2	FALSE	None	None	PF07690	None	FALSE	411	BLASTHIT	complete		None	NA	267363	TrEMBL
A0A1X7G1C0	A0A1X7G1C0|A0A329EIR8|A0A3N6BHE4|A0A6I0BZK4	A0A1X7G1C0	Priestia filamentosa.|Priestia endophytica.	Priestia filamentosa|Priestia endophytica	Priestia	Bacillales	Firmicutes	Bacilli	Bacillaceae	Terrabacteria group	Bacteria	A4R27_22455|FH5_01751|F8155_16005	0022857 transmembrane transporter activity	None	None	None	None	IPR020846	IPR011701	IPR036259	IPR005829	beo:BEH_08590	GI:748816976|GI:1226557587|GI:868707748|EMBL-CDS:AKO92149.1|EMBL-CDS:OXS65854.1|EMBL-CDS:RJS64560.1|EMBL-CDS:SMF62238.1|REFSEQ:WP_040058024.1|EMBL-CDS:RAS75277.1|EMBL-CDS:RPK06012.1|EMBL-CDS:KAB2492716.1	4	FALSE	fig|135735.6.peg.1771	None	PF07690	None	FALSE	411	BLASTHIT	complete	yes	135735.BEH_08590|1196029.ALIM01000004_gene4282	NA	1402861|135735	TrEMBL
A0A1L8MMJ0	A0A1L8MMJ0|A0A2N8LBW0	A0A1L8MMJ0	Streptococcus bovimastitidis.|Streptococcus penaeicida.	Streptococcus bovimastitidis|Streptococcus penaeicida	Streptococcus	Lactobacillales	Firmicutes	Bacilli	Streptococcaceae	Terrabacteria group	Bacteria	A9Q68_00085|AT575_05840	0022857 transmembrane transporter activity	None	None	None	None	IPR020846	IPR011701	IPR036259	IPR005829	None	GI:1104463873|GI:1104992644|EMBL-CDS:OJF71977.1|REFSEQ:WP_071792617.1|EMBL-CDS:PND47632.1	2	FALSE	None	None	PF07690	None	FALSE	411	BLASTHIT	complete	yes	1856638.A9Q68_00085	NA	1856638|1765960	TrEMBL
A0A1G8V7W0	A0A1G8V7W0|A0A3E0B0N2	A0A1G8V7W0	Jeotgalicoccus aerolatus.|Jeotgalicoccus halotolerans.	Jeotgalicoccus aerolatus|Jeotgalicoccus halotolerans	Jeotgalicoccus	Bacillales	Firmicutes	Bacilli	Staphylococcaceae	Terrabacteria group	Bacteria	SAMN05216187_101246|DFR63_0561	0022857 transmembrane transporter activity	None	None	None	None	IPR020846	IPR011701	IPR036259	IPR005829	None	EMBL-CDS:SDJ62216.1|EMBL-CDS:REG25524.1	2	FALSE	None	None	PF07690	None	FALSE	411	BLASTHIT	complete		586411.SAMN05216187_101246	NA	709510|157227	TrEMBL
A0A1C3YR09	A0A1C3YR09	A0A1C3YR09	Kosakonia oryzendophytica.	Kosakonia oryzendophytica	Kosakonia	Enterobacterales	Proteobacteria	Gammaproteobacteria	Enterobacteriaceae	NA-Bacteria	Bacteria	GA0061071_10158	0022857 transmembrane transporter activity	None	None	None	None	IPR020846	IPR011701	IPR036259	None	None	EMBL-CDS:SCB72500.1	1	FALSE	None	None	PF07690	None	FALSE	411	BLASTHIT	complete	yes	None	NA	1005665	TrEMBL
A0A161V8H1	A0A161V8H1	A0A161V8H1	Secundilactobacillus collinoides	Secundilactobacillus collinoides	Secundilactobacillus	Lactobacillales	Firmicutes	Bacilli	Lactobacillaceae	Terrabacteria group	Bacteria	TY91_01875	0022857 transmembrane transporter activity	None	None	None	None	IPR020846	IPR011701	IPR036259	IPR005829	None	GI:1021253520|GI:1020303932|EMBL-CDS:KZL43075.1|REFSEQ:WP_063285160.1	1	FALSE	fig|33960.6.peg.751	None	PF07690	None	FALSE	411	BLASTHIT	complete	yes	None	NA	33960	TrEMBL
A0A0T9TPP2	A0A0T9TPP2|A0A209AU48|A0A380PQX1	A0A0T9TPP2	Yersinia frederiksenii.	Yersinia frederiksenii	Yersinia	Enterobacterales	Proteobacteria	Gammaproteobacteria	Yersiniaceae	NA-Bacteria	Bacteria	CBW53_15485|NCTC11470_00802	0022857 transmembrane transporter activity	None	None	None	None	IPR020846	IPR011701	IPR036259	None	None	GI:1206432764|GI:910807521|GI:1204478104|GI:1206438015|EMBL-CDS:CNK94952.1|EMBL-CDS:OVZ90200.1|REFSEQ:WP_050107312.1|GI:910795365|GI:1204484277|EMBL-CDS:OVZ96290.1|REFSEQ:WP_050098216.1|GI:1267032639|GI:696336652|EMBL-CDS:SUP75783.1|REFSEQ:WP_032911955.1	3	FALSE	None	None	PF07690	None	FALSE	411	BLASTHIT	complete	yes	None	NA	29484	TrEMBL
A0A0R2NK38	A0A0R2NK38|W6TDB0	A0A0R2NK38	Lacticaseibacillus fabifermentans DSM 21115.|Lacticaseibacillus fabifermentans T30PCM01.	Lacticaseibacillus fabifermentans DSM 21115|Lacticaseibacillus fabifermentans T30PCM01	Lactiplantibacillus	Lactobacillales	Firmicutes	Bacilli	Lactobacillaceae	Terrabacteria group	Bacteria	DY78_GL001613|LFAB_01710	0022857 transmembrane transporter activity	None	None	None	None	IPR020846	IPR011701	IPR036259	IPR005829	None	GI:949014219|GI:639444989|EMBL-CDS:KRO24688.1|REFSEQ:WP_024623663.1|GI:575844314|GI:727096981|EMBL-CDS:ETY75475.1|REFSEQ:WP_033613572.1	2	FALSE	fig|1400520.3.peg.336	None	PF07690	None	FALSE	411	BLASTHIT	complete		1400520.LFAB_01710	NA	1413187|1400520	TrEMBL
A0A0R2G1F8	A0A0R2G1F8	A0A0R2G1F8	Lactiplantibacillus plantarum	Lactiplantibacillus plantarum	Lactiplantibacillus	Lactobacillales	Firmicutes	Bacilli	Lactobacillaceae	Terrabacteria group	Bacteria	IV39_GL001859	0022857 transmembrane transporter activity	None	None	Gastrointestinal tract	Not Specified	IPR020846	IPR011701	IPR036259	IPR005829	None	GI:948920449|EMBL-CDS:KRN34706.1	1	FALSE	fig|1590.166.peg.1915	None	PF07690	None	FALSE	411	BLASTHIT	complete	yes	None	NA	1590	TrEMBL
A0A0R1YLG4	A0A0R1YLG4	A0A0R1YLG4	Lentilactobacillus parafarraginis DSM 18390 = JCM 14109.	Lentilactobacillus parafarraginis DSM 18390 = JCM	Lentilactobacillus	Lactobacillales	Firmicutes	Bacilli	Lactobacillaceae	Terrabacteria group	Bacteria	FD47_GL001716	0022857 transmembrane transporter activity	None	None	None	None	IPR020846	IPR011701	IPR036259	IPR005829	None	GI:948823680|EMBL-CDS:KRM43057.1	1	FALSE	fig|1423786.4.peg.1822	None	PF07690	None	FALSE	411	BLASTHIT	complete	yes	None	NA	1423786	TrEMBL
A0A0R1XRM6	A0A0R1XRM6	A0A0R1XRM6	Agrilactobacillus composti DSM 18527 = JCM 14202.	Agrilactobacillus composti DSM 18527 = JCM 14202	Agrilactobacillus	Lactobacillales	Firmicutes	Bacilli	Lactobacillaceae	Terrabacteria group	Bacteria	FC83_GL000254	0022857 transmembrane transporter activity	None	None	None	None	IPR020846	IPR011701	IPR036259	IPR005829	None	GI:948812688|EMBL-CDS:KRM32850.1	1	FALSE	fig|1423734.3.peg.254	None	PF07690	None	FALSE	411	BLASTHIT	complete	yes	1423734.JCM14202_2565	NA	1423734	TrEMBL
A0A0J1LNX2	A0A0J1LNX2|A0A3E2KQH6|A0A4U6LM21|A0A4U6MML9|A0A549V7E5|A0A7D6Y9Y2|A0A7W3E7Q0|A0A7W3EZX5|A0A859TZA4|A0A8I0FJI1	A0A0J1LNX2	Citrobacter sp. MGH106.|Citrobacter gillenii.|Citrobacter sp. wls619.|Citrobacter sp. TBCS-14.|Citrobacter youngae.|Citrobacter freundii.|Citrobacter sp. C1.	Citrobacter sp. MGH106|Citrobacter gillenii|Citrobacter sp. wls619|Citrobacter sp. TBCS-14|Citrobacter youngae|Citrobacter freundii|Citrobacter sp. C1	Citrobacter	Enterobacterales	Proteobacteria	Gammaproteobacteria	Enterobacteriaceae	NA-Bacteria	Bacteria	SK36_02320|DZA29_15385|FDX19_15125|FDX22_04385|FMM65_12350|HVZ23_09490|HVW87_15370|HVZ46_10685|IB214_06290	0022857 transmembrane transporter activity	None	None	Skin	Facultative	IPR020846	IPR011701	IPR036259	None	None	GI:838579821|GI:851930053|EMBL-CDS:KLV64286.1|REFSEQ:WP_048221580.1|EMBL-CDS:RFU90619.1|EMBL-CDS:TKV08170.1|EMBL-CDS:TKV22079.1|EMBL-CDS:TRL71065.1|EMBL-CDS:MBA7729944.1|EMBL-CDS:MBA7801663.1|EMBL-CDS:MBA8033603.1|EMBL-CDS:MBA8063472.1|EMBL-CDS:QLO13930.1|EMBL-CDS:QLU66669.1|EMBL-CDS:QLV41096.1|EMBL-CDS:QLY69481.1|EMBL-CDS:MBA8198062.1|EMBL-CDS:MBA8419491.1|EMBL-CDS:QMD24978.1|EMBL-CDS:MBD0826815…	10	FALSE	fig|1686381.3.peg.2376	None	PF07690	None	FALSE	411	BLASTHIT	complete	yes	1686381.SK36_02320	NA	1686381|67828|2576432|2576409|133448|546|2769343	TrEMBL
A0A0H5LT72	A0A0H5LT72|A0A0T9P523|A0A0T9U7J4|A0A2R4NQQ2	A0A0H5LT72	Yersinia intermedia.|Yersinia massiliensis.|Yersinia frederiksenii.	Yersinia intermedia|Yersinia massiliensis|Yersinia frederiksenii	Yersinia	Enterobacterales	Proteobacteria	Gammaproteobacteria	Yersiniaceae	NA-Bacteria	Bacteria	ERS008476_01015|ERS008670_00714|ERS008501_02129|DA391_12685	0022857 transmembrane transporter activity	None	None	None	None	IPR020846	IPR011701	IPR036259	None	yma:DA391_12685	GI:518039554|EMBL-CDS:CRY54102.1|REFSEQ:WP_019209762.1|EMBL-CDS:CNH45130.1|GI:1267022679|GI:1206436928|EMBL-CDS:CNL22382.1|GI:1376202657|EMBL-CDS:AVX38443.1	4	FALSE	None	None	PF07690	None	FALSE	411	BLASTHIT	complete	yes	1205683.CAKR01000009_gene1425	NA	631|419257|29484	TrEMBL
A0A0G4JWF3	A0A0G4JWF3|A0A250B9J2	A0A0G4JWF3	Brenneria goodwinii.	Brenneria goodwinii	Brenneria	Enterobacterales	Proteobacteria	Gammaproteobacteria	Pectobacteriaceae	NA-Bacteria	Bacteria	BN1221_02692|AWC36_00930	0022857 transmembrane transporter activity	None	None	None	None	IPR020846	IPR011701	IPR036259	None	bgj:AWC36_00930	GI:873955264|EMBL-CDS:CPR17526.1|REFSEQ:WP_048637712.1|GI:1241497884|EMBL-CDS:ATA22787.1	2	FALSE	None	None	PF07690	None	FALSE	411	BLASTHIT	complete	yes	1109412.BN1221_02692	NA	1109412	TrEMBL
A0A0F7D241	A0A0F7D241|A0A1C7WDC5|A0A1Q5VC66|A0A292A8L5|A0A3G2FPM1|A0A8I0CRA4	A0A0F7D241	Serratia fonticola.|Serratia sp. 14-2641.|Serratia sp. 3ACOL1.	Serratia fonticola|Serratia sp. 14-2641|Serratia sp. 3ACOL1	Serratia	Enterobacterales	Proteobacteria	Gammaproteobacteria	Yersiniaceae	NA-Bacteria	Bacteria	A6U95_21065|BSQ40_15430|D9980_26190|H8I91_24775	0022857 transmembrane transporter activity	None	None	None	None	IPR020846	IPR011701	IPR036259	None	sfw:WN53_13745	GI:639138217|GI:820753202|EMBL-CDS:AKG70075.1|EMBL-CDS:VEI64709.1|REFSEQ:WP_024483676.1|GI:1046614691|GI:1046126049|EMBL-CDS:OCJ42174.1|REFSEQ:WP_065683861.1|GI:1120682531|GI:639189488|EMBL-CDS:OKP27297.1|REFSEQ:WP_024528716.1|GI:1267012187|EMBL-CDS:ATM75155.1|EMBL-CDS:RDL26691.1|GI:1494244580|EMBL-CDS:AYM93770.1|GI:1103046035|GI:1103719116|EMBL-CDS:MBC3253483.1	6	FALSE	fig|47917.8.peg.2841	None	PF07690	None	FALSE	411	BLASTHIT	complete	yes	47917.AV650_09350|1332071.L581_2732	NA	47917|1841657|2448483	TrEMBL
A0A0D6GAW7	A0A0D6GAW7|A0A0F6B0V2|A0A0H3BSB5|A0A0M0Q512|A0A0N1QXD3|A0A0R9MRY8|A0A0T9WQG3|A0A0W4IAR1|A0A1R2K9I2|A0A1S0ZJY1|A0A1U7FNY4|A0A2A6DGT6|A0A2C9P0C3|A0A2K0JHQ6|A0A2R4DAF9|A0A2T8MGT7|A0A2T8R9Y8|A0A2T8XML0|A0A2T9IBN9|A0A2T9QEB6|A0A315G7D0|A0A315GXW7|A0A3G3DZ61|A0A3I3J477|A0A3J5QZV8|A0A3J5USV5|A0A3Q9L945|A0A3Q9LI42|A0A3R0KQZ3|A0A3R0V640|A0A3R0XPH6|A0A3S4ISS9|A0A3T0CBU3|A0A3T2YGJ5|A0A3T2ZJD8|A0A3T3EM05|A0A…	A0A0D6GAW7	Salmonella enterica subsp. enterica serovar Typhim|Salmonella enterica subsp. enterica serovar Newpor|Salmonella enterica|Salmonella enterica subsp. enterica serovar Schwar|Salmonella enterica subsp. enterica serovar Bovism|Salmonella enterica subsp. enterica serovar Enteri|Salmonella enterica subsp. enterica serovar Saintp|Salmonella enterica subsp. enterica|Salmonella enterica subsp. enterica s…	Salmonella typhimurium.|Salmonella typhimurium (strain 14028s / SGSC 2262)|Salmonella newport (strain SL254)|Salmonella enterica|Salmonella schwarzengrund (strain CVM19633)|Salmonella newport.|Salmonella enterica subsp. enterica serovar Bovismorbificans.|Salmonella enteritidis.|Salmonella enterica subsp. enterica serovar Saintpaul.|Salmonella enterica I.|Salmonella enterica subsp. enterica serova…	Salmonella	Enterobacterales	Proteobacteria	Gammaproteobacteria	Enterobacteriaceae	NA-Bacteria	Bacteria	STM14_1651|SNSL254_A1472|SeSA_A1456|CIC26_03305|LFZ25_13275|RK55_017575|G4174_002119|ASA27_04675|DAX91_02025|EEN88_12720|DRU74_03675|NCTC7406_02898|DL134_01245|TE27_01565|FZ523_10030|G3A03_03870|F3E81_00160|FRN20_11960|BSD66_04560|AXN36_03995|DM035_03885|XT48_04620|R841_00770|G9F40_003010|ACH21_07645|F0M28_00160|F3613_06295|STMUK_1327|ATQ15_15700|NCTC7102_02805|SEEB0189_12810|GDL85_07505|NCTC3046…	0022857 transmembrane transporter activity	None	None	Not Specified|Blood	Facultative	IPR020846	IPR011701	IPR036259	None	seni:CY43_06925|seo:STM14_1651|see:SNSL254_A1472|sew:SeSA_A1456|senl:IY59_08915|sej:STMUK_1327|seeb:SEEB0189_012735|spq:SPAB_01973|seh:SeHA_C1491|sed:SeD_A1983|set:SEN1684|sev:STMMW_13671|sea:SeAg_B1812|seg:SG1756|sec:SCH_1379|stm:STM1360	GI:1142903105|GI:1125861969|GI:446003353|GI:1212153832|GI:660590170|GI:1108615224|GI:1052507316|GI:1108610659|GI:1001547484|GI:674282337|GI:1066940096|GI:618632504|GI:1001536780|GI:1001542802|GI:1016263214|EMBL-CDS:BCH85029.1|EMBL-CDS:CAD5308723.1|EMBL-CDS:EBF8518447.1|EMBL-CDS:EBG8360562.1|EMBL-CDS:EBM7701374.1|EMBL-CDS:EBM9437904.1|EMBL-CDS:EBN0490494.1|EMBL-CDS:EBO3343015.1|EMBL-CDS:EBO3384217…			fig|588858.6.peg.1590|fig|108619.17.peg.4427|fig|913075.3.peg.2117|fig|913081.3.peg.2212|fig|913082.3.peg.2232|fig|913086.3.peg.2264|fig|1192688.3.peg.2194|fig|99287.12.peg.1444|fig|1192560.4.peg.4707		PF07690	None	FALSE	411	BLASTHIT	complete	yes	523831.SEHO0A_01287|99287.STM1360	NA	90371|588858|423368|28901|439843|108619|58097|149539|90105|59201|1242107|1173947|483687|58712|353569|913070|58095|340188|440524|143221|2500154|2500155|28147|1160765|2500153|29472|340190|596|149391|98360|611|192955|46626|59205|28142|595|28150|149385|179997|48409|224727|1151173|486993|117541|600|57743|598|363569|399581|594|134047|28144|486998|115981|192953|192956|990282|224729|149386|192954|1962639…	TrEMBL
A0A0A1MMQ4	A0A0A1MMQ4	A0A0A1MMQ4	Oceanobacillus oncorhynchi.	Oceanobacillus oncorhynchi	Oceanobacillus	Bacillales	Firmicutes	Bacilli	Bacillaceae	Terrabacteria group	Bacteria	BN997_00169	0022857 transmembrane transporter activity	None	None	None	None	IPR020846	IPR011701	IPR036259	IPR005829	None	EMBL-CDS:CEI80366.1	1	FALSE	None	None	PF07690	None	FALSE	411	BLASTHIT	complete	yes	545501.BN997_00169	NA	545501	TrEMBL
A0A064DZP8	A0A064DZP8|A0A0D7M1Z1|A0A0J1MEU5|A0A0J1NC72|A0A1R0G344|A0A1V8P5B0|A0A212IK34|A0A241QC81|A0A256EF14|A0A2I8S762|A0A2I8TK49|A0A2S4QD65|A0A2Z3XB78|A0A336QSJ7|A0A3B7NXL8|A0A4P6WN20|A0A4U6HG65|A0A509IPW3|A0A5A9CDK3|A0A5A9DIP4|A0A5B0TB09|A0A5P2M8G6|A0A658NRZ3|A0A6H3AW27|A0A6N6K5P0|A0A7D6PMN7|A0A7D7AZ97|A0A7G9HG80|A0A7I6WLZ7|A0A7I6XDK4|A0A7I6XSU2|A0A7L6BTM9|A0A7L6DS36|A0A7L6IGN5|A0A7L6JNC7|A0A7L6PHK4|A0A…	A0A064DZP8	Citrobacter freundii MGH 56.|Citrobacter freundii.|Citrobacter sp. MGH105.|Citrobacter sp. MGH109.|Citrobacter braakii.|uncultured Citrobacter sp.|Citrobacter freundii complex sp. CFNIH3.|Citrobacter freundii complex sp. CFNIH9.|Citrobacter sp. CRE-46.|Citrobacter arsenatis.|Citrobacter sp. wls714.|Citrobacter portucalensis.|Citrobacter werkmanii.|Citrobacter sp. AAK_AS5.|Citrobacter sp. A316.|Ci…	Citrobacter freundii MGH 56|Citrobacter freundii|Citrobacter sp. MGH105|Citrobacter sp. MGH109|Citrobacter braakii|uncultured Citrobacter sp.|Citrobacter freundii complex sp. CFNIH3|Citrobacter freundii complex sp. CFNIH9|Citrobacter sp. CRE-46|Citrobacter arsenatis|Citrobacter sp. wls714|Citrobacter portucalensis|Citrobacter werkmanii|Citrobacter sp. AAK_AS5|Citrobacter sp. A316|Citrobacter past…	Citrobacter	Enterobacterales	Proteobacteria	Gammaproteobacteria	Enterobacteriaceae	NA-Bacteria	Bacteria	AF42_01774|HMPREF3212_03271|SK35_00351|SK37_01797|BWD41_06325|NCTC13639_03281|C2U38_13290|C2U43_10890|C3433_13050|AN232_19080|AM363_13955|E1B03_12070|FDX11_14020|BEH70_08335|F0328_11285|F0327_03950|D3H66_01150|FOB24_12205|EO238_19335|BZK41_14395|DXF85_08370|HV336_13580|HVY71_13330|CXM87_14155|HV350_13940|HV320_13155|HV237_13640|HV229_13670|HV084_10685|HVZ39_14275|HV161_18080|HV142_14935|HV034_105…	0022857 transmembrane transporter activity	None	None	Skin|Gastrointestinal tract	Facultative	IPR020846	IPR011701	IPR036259	None	cfq:C2U38_13290|cie:AN232_19080|cars:E1B03_12070|cpar:CUC49_06610	GI:635736753|GI:757799369|EMBL-CDS:KDF18445.1|REFSEQ:WP_043016571.1|GI:828983186|GI:489933287|GI:828940903|GI:1492001207|EMBL-CDS:KWZ89401.1|REFSEQ:WP_003836601.1|GI:851908809|EMBL-CDS:KLV72658.1|REFSEQ:WP_048214315.1|GI:851981810|GI:838599721|EMBL-CDS:KLV84043.1|REFSEQ:WP_048241078.1|GI:922961977|EMBL-CDS:OLY71257.1|REFSEQ:WP_053390159.1|GI:835247506|EMBL-CDS:OQM43829.1|EMBL-CDS:TCC80511.1|REFSE…	51	FALSE	fig|1439318.3.peg.1780|fig|546.123.peg.974|fig|1686380.3.peg.363|fig|1686382.3.peg.1849|fig|1169322.3.peg.1900	None	PF07690	None	FALSE	411	BLASTHIT	complete	yes	500640.CIT292_07395	NA	1439318|546|1686380|1686382|57706|200446|2077147|2077149|1703250|2546350|2576422|1639133|67827|2501298|1639132|1563222|2742677|2742670|2742655|2742653|2742636|2742626|2742644|2742642|2742628|1748967|1914243|1686384|2576424|500640|1169322	TrEMBL
U4TYF4	U4TYF4	U4TYF4	Schleiferilactobacillus shenzhenensis LY-73.	Schleiferilactobacillus shenzhenensis LY-73	Schleiferilactobacillus	Lactobacillales	Firmicutes	Bacilli	Lactobacillaceae	Terrabacteria group	Bacteria	L248_0016	0022857 transmembrane transporter activity	None	None	None	None	IPR020846	IPR011701	IPR036259	None	None	GI:548574364|GI:546240049|EMBL-CDS:ERL66337.1|REFSEQ:WP_022527963.1	1	FALSE	None	None	PF07690	None	FALSE	412	BLASTHIT	complete		1231336.L248_0016	NA	1231336	TrEMBL
A0A3D8ZZH4	A0A3D8ZZH4	A0A3D8ZZH4	Enterococcus pseudoavium.	Enterococcus pseudoavium	Enterococcus	Lactobacillales	Firmicutes	Bacilli	Enterococcaceae	Terrabacteria group	Bacteria	CF160_09815	0022857 transmembrane transporter activity	None	None	None	None	IPR020846	IPR011701	IPR036259	IPR005829	None	EMBL-CDS:REC32700.1	1	FALSE	None	None	PF07690	None	FALSE	412	BLASTHIT	complete	yes	1218092.GCA_001544295_01814	NA	44007	TrEMBL
A0A1L8SRY3	A0A1L8SRY3	A0A1L8SRY3	Enterococcus devriesei.	Enterococcus devriesei	Enterococcus	Lactobacillales	Firmicutes	Bacilli	Enterococcaceae	Terrabacteria group	Bacteria	RV00_GL000731	0022857 transmembrane transporter activity	None	None	None	None	IPR020846	IPR011701	IPR036259	IPR005829	None	GI:1105298694|GI:1106703195|EMBL-CDS:OJG34849.1|REFSEQ:WP_071863085.1	1	FALSE	None	None	PF07690	None	FALSE	412	BLASTHIT	complete	yes	319970.RV00_GL000731	NA	319970	TrEMBL
A0A0R2NL20	A0A0R2NL20|W6T5B9	A0A0R2NL20	Lacticaseibacillus fabifermentans DSM 21115.|Lacticaseibacillus fabifermentans T30PCM01.	Lacticaseibacillus fabifermentans DSM 21115|Lacticaseibacillus fabifermentans T30PCM01	Lactiplantibacillus	Lactobacillales	Firmicutes	Bacilli	Lactobacillaceae	Terrabacteria group	Bacteria	DY78_GL000977|LFAB_15180	0022857 transmembrane transporter activity	None	None	None	None	IPR020846	IPR011701	IPR036259	IPR005829	None	GI:639447757|GI:949016054|EMBL-CDS:KRO26439.1|REFSEQ:WP_024625923.1|GI:575841736|EMBL-CDS:ETY72963.1	2	FALSE	fig|1400520.3.peg.2976	None	PF07690	None	FALSE	412	BLASTHIT	complete	yes	1400520.LFAB_15180	NA	1413187|1400520	TrEMBL
A0A0R1T5R4	A0A0R1T5R4|A0A1B2IW27	A0A0R1T5R4	Schleiferilactobacillus paracollinoides DSM 15502 = JCM 11969.|Secundilactobacillus paracollinoides.	Schleiferilactobacillus paracollinoides DSM 15502 |Secundilactobacillus paracollinoides	Secundilactobacillus	Lactobacillales	Firmicutes	Bacilli	Lactobacillaceae	Terrabacteria group	Bacteria	FC17_GL001753|AYR63_03265	0022857 transmembrane transporter activity	None	None	None	None	IPR020846	IPR011701	IPR036259	IPR005829	None	GI:948752421|GI:938927523|EMBL-CDS:KRL76688.1|REFSEQ:WP_054709457.1|GI:1050779339|GI:1050785179|GI:1051478978|EMBL-CDS:ANZ66250.1|REFSEQ:WP_065901609.1	2	FALSE	fig|1423785.4.peg.1949	None	PF07690	None	FALSE	412	BLASTHIT	complete	yes	240427.AYR62_15210	NA	1423785|240427	TrEMBL
A0A0R1LSQ8	A0A0R1LSQ8	A0A0R1LSQ8	Levilactobacillus acidifarinae DSM 19394.	Levilactobacillus acidifarinae DSM 19394	Levilactobacillus	Lactobacillales	Firmicutes	Bacilli	Lactobacillaceae	Terrabacteria group	Bacteria	FD25_GL002289	0022857 transmembrane transporter activity	None	None	None	None	IPR020846	IPR011701	IPR036259	IPR005829	None	GI:951428017|GI:948666222|EMBL-CDS:KRK95833.1|REFSEQ:WP_057801014.1	1	FALSE	fig|1423715.3.peg.2364	None	PF07690	None	FALSE	412	BLASTHIT	complete	yes	1423715.FD25_GL002289	NA	1423715	TrEMBL
A0A0R1LSL6	A0A0R1LSL6	A0A0R1LSL6	Schleiferilactobacillus odoratitofui DSM 19909 = JCM 15043.	Schleiferilactobacillus odoratitofui DSM 19909 = J	Secundilactobacillus	Lactobacillales	Firmicutes	Bacilli	Lactobacillaceae	Terrabacteria group	Bacteria	FD04_GL000569	0022857 transmembrane transporter activity	None	None	None	None	IPR020846	IPR011701	IPR036259	None	None	GI:949506058|GI:948669295|EMBL-CDS:KRK98828.1|REFSEQ:WP_056947352.1	1	FALSE	fig|1423776.4.peg.573	None	PF07690	None	FALSE	412	BLASTHIT	complete	yes	1423776.FD04_GL000569	NA	1423776	TrEMBL
A0A0F7HIF4	A0A0F7HIF4	A0A0F7HIF4	Salinicoccus halodurans.	Salinicoccus halodurans	Salinicoccus	Bacillales	Firmicutes	Bacilli	Staphylococcaceae	Terrabacteria group	Bacteria	AAT16_01625	0022857 transmembrane transporter activity	None	None	None	None	IPR020846	IPR011701	IPR036259	IPR005829	shv:AAT16_01625	GI:820877624|GI:820756162|EMBL-CDS:AKG73034.1|REFSEQ:WP_046789226.1	1	FALSE	fig|407035.3.peg.346	None	PF07690	None	FALSE	412	BLASTHIT	complete		407035.AAT16_01625	NA	407035	TrEMBL
C6CDR7	C6CDR7	C6CDR7	Musicola paradisiaca (strain Ech703)	Musicola paradisiaca Ech703	Musicola	Enterobacterales	Proteobacteria	Gammaproteobacteria	Pectobacteriaceae	NA-Bacteria	Bacteria	Dd703_1382	0022857 transmembrane transporter activity	None	None	None	None	IPR020846	IPR011701	IPR036259	IPR005829	dda:Dd703_1382	GI:242130882|GI:502328627|EMBL-CDS:ACS85184.1|REFSEQ:WP_012765001.1	1	FALSE	None	None	PF07690	None	FALSE	413	BLASTHIT	complete	yes	579405.Dd703_1382	NA	579405	TrEMBL
A0A5C8Y6X0	A0A5C8Y6X0|A0A826QUU9|A0A826XPY3|A0A827B6S4|A0A838ATJ4	A0A5C8Y6X0	Escherichia coli.	Escherichia coli	Escherichia	Enterobacterales	Proteobacteria	Gammaproteobacteria	Enterobacteriaceae	NA-Bacteria	Bacteria	FV293_05035|FHD44_07140|FA868_13010|BOB65_001760|H0O53_15225	0022857 transmembrane transporter activity	None	None	Airways|Skin|Gastrointestinal tract|Not Specified|Urogenital tract	Facultative,Not Specified	IPR020846	IPR011701	IPR036259	None	None	EMBL-CDS:TXQ37556.1|EMBL-CDS:EFB2839253.1|EMBL-CDS:EFC1527399.1|EMBL-CDS:EFE0634209.1|EMBL-CDS:MBA0991735.1	5	FALSE	None	None	PF07690	None	FALSE	413	BLASTHIT	complete	yes	None	NA	562	TrEMBL
A0A4Q0VHH0	A0A4Q0VHH0	A0A4Q0VHH0	Levilactobacillus suantsaii.	Levilactobacillus suantsaii	Levilactobacillus	Lactobacillales	Firmicutes	Bacilli	Lactobacillaceae	Terrabacteria group	Bacteria	DXH47_10275	0022857 transmembrane transporter activity	None	None	None	None	IPR020846	IPR011701	IPR036259	IPR005829	None	EMBL-CDS:RXI76581.1	1	FALSE	None	None	PF07690	None	FALSE	413	BLASTHIT	complete	yes	None	NA	2292255	TrEMBL
A0A3C1IBP9	A0A3C1IBP9	A0A3C1IBP9	Lactobacillus sp.	Lactobacillus sp.	Lactobacillus	Lactobacillales	Firmicutes	Bacilli	Lactobacillaceae	Terrabacteria group	Bacteria	DCP87_10325	0022857 transmembrane transporter activity	None	None	None	None	IPR020846	IPR011701	IPR036259	None	None	EMBL-CDS:HAM87906.1	1	FALSE	None	None	PF07690	None	FALSE	413	BLASTHIT	complete	yes	None	NA	1591	TrEMBL
A0A1B2IW51	A0A1B2IW51	A0A1B2IW51	Secundilactobacillus paracollinoides.	Secundilactobacillus paracollinoides	Secundilactobacillus	Lactobacillales	Firmicutes	Bacilli	Lactobacillaceae	Terrabacteria group	Bacteria	AYR63_03270	0022857 transmembrane transporter activity	None	None	None	None	IPR020846	IPR011701	IPR036259	IPR005829	lpd:AYR62_15205	GI:938927520|GI:1050779340|GI:1050785180|GI:1050784213|EMBL-CDS:ANZ66251.1|REFSEQ:WP_054709454.1	1	FALSE	None	None	PF07690	None	FALSE	413	BLASTHIT	complete	yes	240427.AYR62_15205	NA	240427	TrEMBL
A0A0R2LA38	A0A0R2LA38	A0A0R2LA38	Ligilactobacillus pobuzihii.	Ligilactobacillus pobuzihii	Ligilactobacillus	Lactobacillales	Firmicutes	Bacilli	Lactobacillaceae	Terrabacteria group	Bacteria	IV66_GL001035	0022857 transmembrane transporter activity	None	None	None	None	IPR020846	IPR011701	IPR036259	IPR005829	None	GI:948983798|GI:516480033|EMBL-CDS:KRN95591.1|REFSEQ:WP_017868477.1	1	FALSE	fig|449659.4.peg.1042	None	PF07690	None	FALSE	413	BLASTHIT	complete	yes	449659.IV66_GL001035	NA	449659	TrEMBL
A0A0R2BE49	A0A0R2BE49|A0A166HRD5	A0A0R2BE49	Schleiferilactobacillus collinoides DSM 20515 = JCM 1123.|Secundilactobacillus collinoides	Schleiferilactobacillus collinoides DSM 20515 = JC|Secundilactobacillus collinoides	Secundilactobacillus	Lactobacillales	Firmicutes	Bacilli	Lactobacillaceae	Terrabacteria group	Bacteria	FC82_GL002950|TY91_01790	0022857 transmembrane transporter activity	None	None	None	None	IPR020846	IPR011701	IPR036259	IPR005829	None	GI:949563537|GI:948860591|EMBL-CDS:KRM77592.1|REFSEQ:WP_056996001.1|GI:1020303918|GI:1021253514|EMBL-CDS:KZL43061.1|REFSEQ:WP_063285154.1	2	FALSE	fig|1423733.4.peg.3076|fig|33960.6.peg.732	None	PF07690	None	FALSE	413	BLASTHIT	complete	yes	33960.TY91_01790	NA	1423733|33960	TrEMBL
A0A0R1SC59	A0A0R1SC59|A0A6N4HVZ1	A0A0R1SC59	Lentilactobacillus diolivorans DSM 14421.|Lactobacillus sp.	Lentilactobacillus diolivorans DSM 14421|Lactobacillus sp.	Lentilactobacillus|Lactobacillus	Lactobacillales	Firmicutes	Bacilli	Lactobacillaceae	Terrabacteria group	Bacteria	FC85_GL000636|DUD34_07165	0022857 transmembrane transporter activity	None	None	None	None	IPR020846	IPR011701	IPR036259	None	None	GI:948739782|GI:951494160|EMBL-CDS:KRL64852.1|REFSEQ:WP_057865103.1|EMBL-CDS:RRG02833.1	2	FALSE	fig|1423739.3.peg.666	None	PF07690	None	FALSE	413	BLASTHIT	complete	yes	1423739.FC85_GL000636	NA	1423739|1591	TrEMBL
A0A0R1KDC5	A0A0R1KDC5|A0A0R1PDT4	A0A0R1KDC5	Companilactobacillus bobalius DSM 19674.|Companilactobacillus paralimentarius DSM 13238 = JCM 10415.	Companilactobacillus bobalius DSM 19674|Companilactobacillus paralimentarius DSM 13238 = J	Companilactobacillus	Lactobacillales	Firmicutes	Bacilli	Lactobacillaceae	Terrabacteria group	Bacteria	FC78_GL000562|FD33_GL000181	0022857 transmembrane transporter activity	None	None	None	None	IPR020846	IPR011701	IPR036259	IPR005829	None	GI:948650939|EMBL-CDS:KRK81509.1|GI:948702750|EMBL-CDS:KRL30446.1	2	FALSE	fig|1423788.3.peg.574|fig|1122151.5.peg.186	None	PF07690	None	FALSE	413	BLASTHIT	complete	yes	1423788.FC78_GL000562	NA	1423788|1122151	TrEMBL
A0A0N1TVD4	A0A0N1TVD4	A0A0N1TVD4	Salmonella schwarzengrund (strain CVM19633)	Salmonella enterica subsp. enterica serovar Schwar	Salmonella	Enterobacterales	Proteobacteria	Gammaproteobacteria	Enterobacteriaceae	NA-Bacteria	Bacteria	SeSA_A1457	0022857 transmembrane transporter activity	None	None	Not Specified	Facultative	IPR020846	IPR011701	IPR036259	IPR005829	sew:SeSA_A1457	GI:194713536|EMBL-CDS:ACF92757.1	1	FALSE	None	None	PF07690	None	FALSE	413	BLASTHIT	complete	yes	None	NA	439843	TrEMBL
A0A0G9FHX3	A0A0G9FHX3|A0A165NDR6|A0A2S3U5C3|A0A387DS47|A0A806IJ34|A0A837P845|A0A8D4SSV6|F9UUG3	A0A0G9FHX3	Lactiplantibacillus plantarum|Lactiplantibacillus plantarum subsp. plantarum.|Lactiplantibacillus plantarum ZJ316.|Lactiplantibacillus plantarum WJL.|Lactiplantibacillus argentoratensis.|Lactiplantibacillus plantarum (strain ATCC BAA-793 / NCIMB 8826 / WCFS1)	Lactiplantibacillus plantarum|Lactiplantibacillus plantarum subsp. plantarum|Lactiplantibacillus plantarum ZJ316|Lactiplantibacillus plantarum WJL|Lactiplantibacillus argentoratensis|Lactiplantibacillus plantarum WCFS1	Lactiplantibacillus	Lactobacillales	Firmicutes	Bacilli	Lactobacillaceae	Terrabacteria group	Bacteria	Nizo2802_1576|S101258_01858|C7M36_01298|zj316_0125|WJL_0219|LPA65_14930|lp_3497	0022857 transmembrane transporter activity	None	None	Gastrointestinal tract|Oral	Not Specified|Facultative	IPR020846	IPR011701	IPR036259	IPR005829	lpb:SH83_14490|lpt:zj316_0125|larg:LPA65_14930|lpl:lp_3497	GI:929722640|GI:1008889307|GI:1051507907|GI:1060147315|GI:1035493012|GI:1051504292|GI:489739480|GI:924523699|GI:758843631|EMBL-CDS:AOB22507.1|EMBL-CDS:AWI41740.1|EMBL-CDS:BBA82073.1|EMBL-CDS:KEZ12322.1|EMBL-CDS:KZT83318.1|EMBL-CDS:KZU96749.1|EMBL-CDS:QHM50272.1|EMBL-CDS:QIA86229.1|EMBL-CDS:TFE51345.1|EMBL-CDS:TFE56539.1|REFSEQ:WP_003643564.1|GI:1023875743|GI:1023835875|GI:1548931758|GI:779863501|…	8	False|True	fig|1590.142.peg.3092|fig|1590.185.peg.2821|fig|220668.9.peg.2913	None	PF07690	None	FALSE	413	BLASTHIT	complete	yes	220668.lp_3497	NA	1590|337330|1284663|1350466|271881|220668	TrEMBL
W1XD41	W1XD41	W1XD41	Escherichia coli DORA_A_5_14_21.	Escherichia coli DORA_A_5_14_21	Escherichia	Enterobacterales	Proteobacteria	Gammaproteobacteria	Enterobacteriaceae	NA-Bacteria	Bacteria	Q609_ECAC00134G0006	0022857 transmembrane transporter activity	None	None	None	None	IPR020846	IPR011701	IPR036259	None	None	GI:566287594|EMBL-CDS:ETJ28267.1	1	FALSE	fig|1403943.3.peg.344	None	PF07690	None	FALSE	414	BLASTHIT	fragment	yes	None	NA	1403943	TrEMBL
A0A6A8LQF3	A0A6A8LQF3	A0A6A8LQF3	Ligilactobacillus salivarius.	Ligilactobacillus salivarius	Ligilactobacillus	Lactobacillales	Firmicutes	Bacilli	Lactobacillaceae	Terrabacteria group	Bacteria	GKC34_07650	0022857 transmembrane transporter activity	None	None	Airways	Microaerophilic	IPR020846	IPR011701	IPR036259	IPR005829	None	EMBL-CDS:MSE05686.1	1	FALSE	None	None	PF07690	None	FALSE	414	BLASTHIT	fragment		None	NA	1624	TrEMBL
A0A2W4BGX4	A0A2W4BGX4	A0A2W4BGX4	Enterococcus plantarum.	Enterococcus plantarum	Enterococcus	Lactobacillales	Firmicutes	Bacilli	Enterococcaceae	Terrabacteria group	Bacteria	CI088_13090	0022857 transmembrane transporter activity	None	None	None	None	IPR020846	IPR011701	IPR036259	IPR005829	None	EMBL-CDS:PZL71389.1	1	FALSE	None	None	PF07690	None	FALSE	414	BLASTHIT	complete		1077675.BCR22_12565	NA	1077675	TrEMBL
A0A242K3H2	A0A242K3H2	A0A242K3H2	Enterococcus sp. 9E7_DIV0242.	Enterococcus sp. 9E7_DIV0242	Enterococcus	Lactobacillales	Firmicutes	Bacilli	Enterococcaceae	Terrabacteria group	Bacteria	A5888_002941	0022857 transmembrane transporter activity	None	None	None	None	IPR020846	IPR011701	IPR036259	IPR005829	None	GI:1192936339|EMBL-CDS:OTP13463.1	1	FALSE	None	None	PF07690	None	FALSE	414	BLASTHIT	complete	yes	None	NA	1834193	TrEMBL
A0A0R1U8H6	A0A0R1U8H6	A0A0R1U8H6	Lactobacillus kalixensis DSM 16043.	Lactobacillus kalixensis DSM 16043	Lactobacillus	Lactobacillales	Firmicutes	Bacilli	Lactobacillaceae	Terrabacteria group	Bacteria	FC46_GL000752	0022857 transmembrane transporter activity	None	None	None	None	IPR020846	IPR011701	IPR036259	IPR005829	None	GI:948766409|EMBL-CDS:KRL89577.1	1	FALSE	fig|1423763.3.peg.759	None	PF07690	None	FALSE	414	BLASTHIT	complete	yes	1423763.FC46_GL000752	NA	1423763	TrEMBL
A0A0R1T5P3	A0A0R1T5P3|A0A1B2IW17	A0A0R1T5P3	Schleiferilactobacillus paracollinoides DSM 15502 = JCM 11969.|Secundilactobacillus paracollinoides.	Schleiferilactobacillus paracollinoides DSM 15502 |Secundilactobacillus paracollinoides	Secundilactobacillus	Lactobacillales	Firmicutes	Bacilli	Lactobacillaceae	Terrabacteria group	Bacteria	FC17_GL001733|AYR63_03355	0022857 transmembrane transporter activity	None	None	None	None	IPR020846	IPR011701	IPR036259	IPR005829	lpd:AYR62_15120	GI:948752401|GI:938927486|EMBL-CDS:KRL76668.1|REFSEQ:WP_054709420.1|GI:1050785193|GI:1051478987|GI:1050779353|GI:1050784198|EMBL-CDS:ANZ66264.1|REFSEQ:WP_065901618.1	2	FALSE	fig|1423785.4.peg.1928	None	PF07690	None	FALSE	414	BLASTHIT	complete	yes	240427.AYR62_15120	NA	1423785|240427	TrEMBL
A0A0R1LG34	A0A0R1LG34	A0A0R1LG34	Levilactobacillus acidifarinae DSM 19394.	Levilactobacillus acidifarinae DSM 19394	Levilactobacillus	Lactobacillales	Firmicutes	Bacilli	Lactobacillaceae	Terrabacteria group	Bacteria	FD25_GL000567	0022857 transmembrane transporter activity	None	None	None	None	IPR020846	IPR011701	IPR036259	IPR005829	None	GI:948664885|EMBL-CDS:KRK94597.1	1	FALSE	fig|1423715.3.peg.593	None	PF07690	None	FALSE	414	BLASTHIT	complete		None	NA	1423715	TrEMBL
[truncated: 132 more rows]

## Sheet: YdiM_tree
iq-Tree:
[truncated: 305 more rows]

## Sheet: YhjE_SSN
List of IDs in Rep Node	name	Organism	Genus	Family	Order	Class	Phylum	COX neighborhood?	Description	EC	Gene Name	GO Term	HMP Body Site	HMP Oxygen	InterPro (Domain)	InterPro (Family)	InterPro (Homologous Superfamily)	InterPro (Other)	KEGG ID	Kingdom	NCBI IDs	Neighborhood Connectivity	Number of IDs in Rep Node	Other IDs	P01 gDNA	PATRIC ID	PDB	PFAM	Query IDs	selected	Sequence Length	Sequence Source	Sequence Status	shared name	Species	STRING ID	Superkingdom	Swissprot Description	Taxonomy ID	ThiU neighborhood	UniProt Annotation Status	UniRef
[truncated: 7,709 more rows]

[truncated: 3 more sheets: YhjE_tree, YfcJ_SSN, YfcJ_tree]
